# Supplementary material for: 2,4-Dihydroxy­benzaldehyde 4-methyl­thio­semicarbazone
Source: Acta Crystallogr Sect E Struct Rep Online. 2008 Oct 31;64(Pt 11):o2224. doi: 10.1107/S1600536808033308 (PMC2959547; doi:10.1107/S1600536808033308)
Supplement: Supplementary file 1 [file e-64-o2224-sup1.cif]

##############################################################################
###                                                                        ###
###        Electronic paper (Acta Crystallographica Section E)             ###
###                                                                        ###
##############################################################################
#                                                                            #
# This CIF contains the data in a paper accepted for publication in Acta     #
# Crystallographica Section E. It conforms to the requirements of Notes      #
# for Authors for Section E, and has been peer reviewed under the auspices   #
# of the IUCr Commission on Journals.                                        #
#                                                                            #
# Full details of the Crystallographic Information File format               #
# are given in the paper "The Crystallographic Information File (CIF):       #
# a New Standard Archive File for Crystallography" by S. R. Hall, F. H.      #
# Allen and I. D. Brown [Acta Cryst. (1991), A47, 655-685].                  #
#                                                                            #
# The current version of the core CIF dictionary is obtainable from          #
# ftp://ftp.iucr.org/pub/cif_core.dic. The current version number is 2.4.    #
#                                                                            #
# Software is freely available for graphical display of the structure(s) in  #
# this CIF.  For information consult the CIF home page http://www.iucr.org/  #
# cif/home.html                                                              #
#                                                                            #
# This file may be used for bona fide research purposes within the           #
# scientific community so long as proper attribution is given to the journal # 
# article from which it was obtained.                                        #
#                                                                            #
##############################################################################
                                             
data_I
_audit_creation_method     SHELXL-97
_chemical_name_systematic
;
2,4-Dihydroxybenzaldehyde 4-methylthiosemicarbazone
;
_chemical_name_common     ?
_chemical_formula_moiety     'C9 H11 N3 O2 S'
_chemical_formula_sum     'C9 H11 N3 O2 S'
_chemical_formula_iupac     'C9 H11 N3 O2 S'
_chemical_formula_weight     225.27
_chemical_melting_point     ?
_symmetry_cell_setting     Monoclinic
_symmetry_space_group_name_H-M     'C c'
_symmetry_space_group_name_Hall     'C -2yc'
loop_
    _symmetry_equiv_pos_as_xyz
    'x, y, z'
    'x, -y, z+1/2'
    'x+1/2, y+1/2, z'
    'x+1/2, -y+1/2, z+1/2'
_cell_length_a     18.0046(6)
_cell_length_b     4.64360(10)
_cell_length_c     12.2842(4)
_cell_angle_alpha     90
_cell_angle_beta     106.695(2)
_cell_angle_gamma     90
_cell_volume     983.74(5)
_cell_formula_units_Z     4
_cell_measurement_reflns_used     1090
_cell_measurement_theta_min     2.4
_cell_measurement_theta_max     24.9
_cell_measurement_temperature     100(2)
_exptl_crystal_description     Prims
_exptl_crystal_colour     Yellow
_exptl_crystal_size_max     0.09
_exptl_crystal_size_mid     0.06
_exptl_crystal_size_min     0.03
_exptl_crystal_density_diffrn     1.521
_exptl_crystal_density_meas     ?
_exptl_crystal_density_method     'not measured'
_exptl_crystal_F_000     472
_exptl_absorpt_coefficient_mu     0.312
_exptl_absorpt_correction_type     Multi-scan
_exptl_absorpt_process_details     '(SADABS; Sheldrick, 1996)'
_exptl_absorpt_correction_T_min     0.973
_exptl_absorpt_correction_T_max     0.991
_diffrn_ambient_temperature     100(2)
_diffrn_radiation_type     MoK\a
_diffrn_radiation_wavelength     0.71073
_diffrn_radiation_source     'fine-focus sealed tube'
_diffrn_radiation_monochromator     graphite
_diffrn_measurement_device_type     'Bruker SMART APEX'
_diffrn_measurement_method     \w
_diffrn_detector_area_resol_mean     ?
_diffrn_reflns_number     4390
_diffrn_reflns_av_R_equivalents     0.034
_diffrn_reflns_av_sigmaI/netI     0.050
_diffrn_reflns_theta_min     2.4
_diffrn_reflns_theta_max     27.5
_diffrn_reflns_theta_full     27.5
_diffrn_measured_fraction_theta_max     1.000
_diffrn_measured_fraction_theta_full     1.000
_diffrn_reflns_limit_h_min     -23
_diffrn_reflns_limit_h_max     22
_diffrn_reflns_limit_k_min     -6
_diffrn_reflns_limit_k_max     6
_diffrn_reflns_limit_l_min     -15
_diffrn_reflns_limit_l_max     15
_diffrn_standards_number     0
_diffrn_standards_interval_count     0
_diffrn_standards_interval_time     0
_diffrn_standards_decay_%     0
_reflns_number_total     2128
_reflns_number_gt     1925
_reflns_threshold_expression     I>2\s(I)
_refine_ls_structure_factor_coef     Fsqd
_refine_ls_matrix_type     full
_refine_ls_R_factor_all     0.047
_refine_ls_R_factor_gt     0.038
_refine_ls_wR_factor_gt     0.089
_refine_ls_wR_factor_ref     0.109
_refine_ls_goodness_of_fit_ref     1.11
_refine_ls_restrained_S_all     1.11
_refine_ls_number_reflns     2128
_refine_ls_number_parameters     153
_refine_ls_number_restraints     6
_refine_ls_hydrogen_treatment     mixed
_refine_ls_weighting_scheme     calc
_refine_ls_weighting_details
                 'calc w=1/[\s^2^(Fo^2^)+(0.0598P)^2^] where P=(Fo^2^+2Fc^2^)/3'
_atom_sites_solution_hydrogens     geom
_atom_sites_solution_primary     direct
_atom_sites_solution_secondary     difmap
_refine_ls_shift/su_max     0.001
_refine_ls_shift/su_mean     0.001
_refine_diff_density_max     0.31
_refine_diff_density_min     -0.22
_refine_ls_extinction_method     none
_refine_ls_extinction_coef     ?
_refine_ls_abs_structure_details     'Flack (1983), 814 Friedel pairs'
_refine_ls_abs_structure_Flack     0.000(10)
loop_
    _atom_type_symbol
    _atom_type_description
    _atom_type_scat_dispersion_real
    _atom_type_scat_dispersion_imag
    _atom_type_scat_source
    'C' 'C' 0.0033 0.0016
                         'International Tables Vol C Tables 4.2.6.8 and 6.1.1.4'
    'H' 'H' 0.0000 0.0000
                         'International Tables Vol C Tables 4.2.6.8 and 6.1.1.4'
    'N' 'N' 0.0061 0.0033
                         'International Tables Vol C Tables 4.2.6.8 and 6.1.1.4'
    'O' 'O' 0.0106 0.0060
                         'International Tables Vol C Tables 4.2.6.8 and 6.1.1.4'
    'S' 'S' 0.1246 0.1234
                         'International Tables Vol C Tables 4.2.6.8 and 6.1.1.4'
_computing_data_collection     'APEX2 (Bruker, 2007)'
_computing_cell_refinement     'SAINT (Bruker, 2007)'
_computing_data_reduction     'SAINT (Bruker, 2007)'
_computing_structure_solution     'SHELXS97 (Sheldrick, 2008)'
_computing_structure_refinement     'SHELXL97 (Sheldrick, 2008)'
_computing_molecular_graphics     'X-SEED (Barbour, 2001)'
_computing_publication_material     'publCIF (Westrip, 2008)'
loop_
    _atom_site_type_symbol
    _atom_site_label
    _atom_site_fract_x
    _atom_site_fract_y
    _atom_site_fract_z
    _atom_site_U_iso_or_equiv
    _atom_site_adp_type
    _atom_site_calc_flag
    _atom_site_refinement_flags
    _atom_site_occupancy
    _atom_site_disorder_assembly
    _atom_site_disorder_group
    S S1 0.50003(5) 0.63599(16) 0.50001(6) 0.01776(19) Uani d . 1 . .
    O O1 0.65168(12) -0.1181(5) 0.93136(19) 0.0174(5) Uani d D 1 . .
    O O2 0.84529(13) -0.8242(5) 1.05294(19) 0.0198(5) Uani d D 1 . .
    N N1 0.63927(15) 0.1424(5) 0.7309(2) 0.0144(5) Uani d . 1 . .
    N N2 0.60440(15) 0.2962(6) 0.6322(2) 0.0147(5) Uani d D 1 . .
    N N3 0.53164(15) 0.5567(6) 0.7241(2) 0.0166(6) Uani d D 1 . .
    C C1 0.73692(17) -0.2114(7) 0.8141(2) 0.0128(6) Uani d . 1 . .
    C C2 0.71210(17) -0.2660(7) 0.9113(2) 0.0122(6) Uani d . 1 . .
    C C3 0.74812(18) -0.4725(7) 0.9891(3) 0.0141(6) Uani d . 1 . .
    H H3 0.7300 -0.5117 1.0530 0.017 Uiso calc R 1 . .
    C C4 0.81112(16) -0.6232(6) 0.9739(2) 0.0142(6) Uani d . 1 . .
    C C5 0.83798(18) -0.5674(7) 0.8800(3) 0.0174(7) Uani d . 1 . .
    H H5 0.8815 -0.6688 0.8704 0.021 Uiso calc R 1 . .
    C C6 0.80096(17) -0.3645(7) 0.8017(3) 0.0159(7) Uani d . 1 . .
    H H6 0.8192 -0.3274 0.7378 0.019 Uiso calc R 1 . .
    C C7 0.69685(17) -0.0131(7) 0.7250(2) 0.0142(6) Uani d . 1 . .
    H H7 0.7142 0.0020 0.6590 0.017 Uiso calc R 1 . .
    C C8 0.54711(17) 0.4887(7) 0.6279(3) 0.0149(6) Uani d . 1 . .
    C C9 0.47552(19) 0.7743(8) 0.7317(3) 0.0206(7) Uani d . 1 . .
    H H9A 0.4879 0.8460 0.8099 0.031 Uiso calc R 1 . .
    H H9B 0.4234 0.6899 0.7100 0.031 Uiso calc R 1 . .
    H H9C 0.4773 0.9340 0.6804 0.031 Uiso calc R 1 . .
    H H1O 0.633(3) -0.017(11) 0.874(3) 0.08(2) Uiso d D 1 . .
    H H2O 0.8796(19) -0.909(8) 1.032(4) 0.038(13) Uiso d D 1 . .
    H H2N 0.6097(19) 0.218(7) 0.5703(17) 0.011(8) Uiso d D 1 . .
    H H3N 0.5552(19) 0.476(7) 0.7898(17) 0.018(9) Uiso d D 1 . .
loop_
    _atom_site_aniso_label
    _atom_site_aniso_U_11
    _atom_site_aniso_U_22
    _atom_site_aniso_U_33
    _atom_site_aniso_U_12
    _atom_site_aniso_U_13
    _atom_site_aniso_U_23
    S1 0.0196(4) 0.0180(4) 0.0138(3) 0.0027(4) 0.0018(3) 0.0021(4)
    O1 0.0193(13) 0.0174(12) 0.0159(11) 0.0038(9) 0.0059(9) 0.0029(10)
    O2 0.0216(12) 0.0196(13) 0.0171(12) 0.0069(10) 0.0037(9) 0.0040(9)
    N1 0.0159(13) 0.0126(13) 0.0125(12) -0.0018(11) 0.0008(10) 0.0013(10)
    N2 0.0176(13) 0.0163(13) 0.0097(13) 0.0024(11) 0.0030(10) -0.0001(11)
    N3 0.0195(14) 0.0144(13) 0.0152(13) 0.0023(11) 0.0037(10) 0.0014(10)
    C1 0.0153(14) 0.0135(15) 0.0103(14) -0.0029(12) 0.0048(11) -0.0005(12)
    C2 0.0105(14) 0.0147(15) 0.0129(15) -0.0017(12) 0.0056(11) -0.0034(12)
    C3 0.0162(15) 0.0159(16) 0.0120(15) -0.0032(12) 0.0069(12) -0.0012(11)
    C4 0.0148(16) 0.0139(14) 0.0113(14) -0.0007(12) -0.0006(12) 0.0000(12)
    C5 0.0155(16) 0.0163(16) 0.0180(17) 0.0012(12) 0.0010(12) -0.0031(12)
    C6 0.0121(15) 0.0214(18) 0.0134(15) -0.0031(14) 0.0023(12) -0.0033(13)
    C7 0.0157(16) 0.0164(16) 0.0117(15) -0.0035(13) 0.0058(12) -0.0016(12)
    C8 0.0154(15) 0.0127(15) 0.0175(16) -0.0031(12) 0.0064(12) 0.0002(12)
    C9 0.0169(16) 0.0266(19) 0.0201(17) 0.0003(13) 0.0079(13) -0.0038(13)
_geom_special_details
;
All e.s.d.'s (except the e.s.d. in the dihedral angle between two l.s. planes)
are estimated using the full covariance matrix. The cell e.s.d.'s are taken
into account individually in the estimation of e.s.d.'s in distances, angles
and torsion angles; correlations between e.s.d.'s in cell parameters are only
used when they are defined by crystal symmetry. An approximate (isotropic)
treatment of cell e.s.d.'s is used for estimating e.s.d.'s involving l.s.
planes.
;
loop_
    _geom_bond_atom_site_label_1
    _geom_bond_atom_site_label_2
    _geom_bond_site_symmetry_2
    _geom_bond_distance
    _geom_bond_publ_flag
    S1 C8 . 1.699(3) ?
    O1 C2 . 1.367(4) ?
    O1 H1O . 0.838(10) ?
    O2 C4 . 1.360(4) ?
    O2 H2O . 0.836(10) ?
    N1 C7 . 1.283(4) ?
    N1 N2 . 1.392(3) ?
    N2 C8 . 1.354(4) ?
    N2 H2N . 0.871(10) ?
    N3 C8 . 1.328(4) ?
    N3 C9 . 1.451(4) ?
    N3 H3N . 0.880(10) ?
    C1 C6 . 1.400(4) ?
    C1 C2 . 1.413(4) ?
    C1 C7 . 1.454(4) ?
    C2 C3 . 1.378(4) ?
    C3 C4 . 1.391(4) ?
    C3 H3 . 0.9500 ?
    C4 C5 . 1.397(4) ?
    C5 C6 . 1.374(4) ?
    C5 H5 . 0.9500 ?
    C6 H6 . 0.9500 ?
    C7 H7 . 0.9500 ?
    C9 H9A . 0.9800 ?
    C9 H9B . 0.9800 ?
    C9 H9C . 0.9800 ?
loop_
    _geom_angle_atom_site_label_1
    _geom_angle_atom_site_label_2
    _geom_angle_atom_site_label_3
    _geom_angle_site_symmetry_1
    _geom_angle_site_symmetry_3
    _geom_angle
    _geom_angle_publ_flag
    C2 O1 H1O . . 106(4) ?
    C4 O2 H2O . . 109(3) ?
    C7 N1 N2 . . 114.1(3) ?
    C8 N2 N1 . . 121.4(3) ?
    C8 N2 H2N . . 121(2) ?
    N1 N2 H2N . . 114(2) ?
    C8 N3 C9 . . 123.4(3) ?
    C8 N3 H3N . . 123(3) ?
    C9 N3 H3N . . 114(3) ?
    C6 C1 C2 . . 118.1(3) ?
    C6 C1 C7 . . 119.1(3) ?
    C2 C1 C7 . . 122.8(3) ?
    O1 C2 C3 . . 117.7(3) ?
    O1 C2 C1 . . 121.6(3) ?
    C3 C2 C1 . . 120.8(3) ?
    C2 C3 C4 . . 119.8(3) ?
    C2 C3 H3 . . 120.1 ?
    C4 C3 H3 . . 120.1 ?
    O2 C4 C3 . . 117.9(3) ?
    O2 C4 C5 . . 121.6(3) ?
    C3 C4 C5 . . 120.5(3) ?
    C6 C5 C4 . . 119.5(3) ?
    C6 C5 H5 . . 120.3 ?
    C4 C5 H5 . . 120.3 ?
    C5 C6 C1 . . 121.4(3) ?
    C5 C6 H6 . . 119.3 ?
    C1 C6 H6 . . 119.3 ?
    N1 C7 C1 . . 123.2(3) ?
    N1 C7 H7 . . 118.4 ?
    C1 C7 H7 . . 118.4 ?
    N3 C8 N2 . . 118.3(3) ?
    N3 C8 S1 . . 123.4(2) ?
    N2 C8 S1 . . 118.3(2) ?
    N3 C9 H9A . . 109.5 ?
    N3 C9 H9B . . 109.5 ?
    H9A C9 H9B . . 109.5 ?
    N3 C9 H9C . . 109.5 ?
    H9A C9 H9C . . 109.5 ?
    H9B C9 H9C . . 109.5 ?
loop_
    _geom_torsion_atom_site_label_1
    _geom_torsion_atom_site_label_2
    _geom_torsion_atom_site_label_3
    _geom_torsion_atom_site_label_4
    _geom_torsion_site_symmetry_1
    _geom_torsion_site_symmetry_2
    _geom_torsion_site_symmetry_3
    _geom_torsion_site_symmetry_4
    _geom_torsion
    _geom_torsion_publ_flag
    C7 N1 N2 C8 . . . . -174.4(3) ?
    C6 C1 C2 O1 . . . . 177.7(3) ?
    C7 C1 C2 O1 . . . . -4.9(4) ?
    C6 C1 C2 C3 . . . . -2.5(4) ?
    C7 C1 C2 C3 . . . . 174.8(3) ?
    O1 C2 C3 C4 . . . . -178.3(3) ?
    C1 C2 C3 C4 . . . . 1.9(5) ?
    C2 C3 C4 O2 . . . . 179.7(3) ?
    C2 C3 C4 C5 . . . . -0.2(5) ?
    O2 C4 C5 C6 . . . . 179.3(3) ?
    C3 C4 C5 C6 . . . . -0.9(5) ?
    C4 C5 C6 C1 . . . . 0.2(5) ?
    C2 C1 C6 C5 . . . . 1.4(4) ?
    C7 C1 C6 C5 . . . . -176.0(3) ?
    N2 N1 C7 C1 . . . . -174.0(3) ?
    C6 C1 C7 N1 . . . . -177.7(3) ?
    C2 C1 C7 N1 . . . . 5.0(5) ?
    C9 N3 C8 N2 . . . . 175.6(3) ?
    C9 N3 C8 S1 . . . . -3.1(4) ?
    N1 N2 C8 N3 . . . . 8.8(4) ?
    N1 N2 C8 S1 . . . . -172.5(2) ?
loop_
    _geom_hbond_atom_site_label_D
    _geom_hbond_atom_site_label_H
    _geom_hbond_atom_site_label_A
    _geom_hbond_site_symmetry_A
    _geom_hbond_distance_DH
    _geom_hbond_distance_HA
    _geom_hbond_distance_DA
    _geom_hbond_angle_DHA
    _geom_hbond_publ_flag
    O1 H1O N1 . 0.840(10)
                        1.93(3) 2.694(3) 151(6) yes
    O2 H2O S1 4_545 0.840(10)
                            2.540(10)
                                    3.365(2) 170(4) yes
    N2 H2N O1 2_554 0.870(10)
                            2.110(10)
                                    2.950(4) 162(3) yes
data_global
_journal_date_recd_electronic     2008-10-11
_journal_date_accepted     2008-10-14
_journal_name_full     'Acta Crystallographica, Section E'
_journal_year     2008
_journal_volume     64
_journal_issue     11
_journal_page_first     o2224
_journal_page_last     o2224
_journal_paper_category     QO
_journal_coeditor_code     TK2316
_publ_contact_author_name     'Prof. Mohd. Jamil Maah'
_publ_contact_author_address
;
Department of Chemistry
University Malaya
50603 Kuala  Lumpur
Malaysia
;
_publ_contact_author_email     mjamil@um.edu.my
_publ_contact_author_fax     ?
_publ_contact_author_phone     ?
_publ_section_title
;
2,4-Dihydroxybenzaldehyde 4-methylthiosemicarbazone
;
loop_
    _publ_author_name
    _publ_author_address
    'Tan, Kong Wai'
;
Department of Chemistry
University of Malaya
50603 Kuala Lumpur
Malaysia
;
    'Ng, Chew Hee'
;
Faculty of Engineering and Science,
Universiti Tunku Abdul Rahman
53300 Kuala Lumpur
Malaysia
;
    'Maah, Mohd Jamil'
;
Department of Chemistry
University of Malaya
50603 Kuala Lumpur
Malaysia
;
    'Ng, Seik Weng'
;
Department of Chemistry
University of Malaya
50603 Kuala Lumpur
Malaysia
;
