# Supplementary material for: 2,4-Dihydroxy­benzaldehyde 4-methyl­thio­semicarbazone
Source: Acta Crystallogr Sect E Struct Rep Online. 2008 Oct 31;64(Pt 11):o2224. doi: 10.1107/S1600536808033308 (PMC2959547; doi:10.1107/S1600536808033308)
Supplement: Supplementary file 2 [file e-64-o2224-Isup2.hkl]

# 
# h,k,l, Fc-squared, Fo-squared, sigma(Fo-squared) and status flag 
# 
data_I
_shelx_title '  Cc' 
_shelx_refln_list_code          4 
_shelx_F_calc_maximum      169.13 
_exptl_crystal_F_000       472.00 
_reflns_d_resolution_high  0.7698 
 
loop_ 
 _symmetry_equiv_pos_as_xyz 
 'x, y, z' 
 'x, -y, z+1/2' 
 'x+1/2, y+1/2, z' 
 'x+1/2, -y+1/2, z+1/2' 
 
_cell_length_a    18.0046 
_cell_length_b     4.6436 
_cell_length_c    12.2842 
_cell_angle_alpha  90.000 
_cell_angle_beta  106.695 
_cell_angle_gamma  90.000 
 
_shelx_F_squared_multiplier     1.000 
 
loop_ 
 _refln_index_h 
 _refln_index_k 
 _refln_index_l 
 _refln_F_squared_calc 
 _refln_F_squared_meas 
 _refln_F_squared_sigma 
 _refln_observed_status 
   1   1 -15      110.61       86.17     23.96 o 
   3   1 -15       79.13       87.47     23.86 o 
   5   1 -15      420.37      469.61     57.07 o 
   7   1 -15       53.11       61.25     35.71 o 
   9   1 -15      151.49      214.11     31.90 o 
  11   1 -15      297.32      345.93     35.99 o 
  13   1 -15        9.62       15.45     19.80 o 
   6   2 -15      519.14      552.06     44.28 o 
   8   2 -15      157.13      152.84     28.71 o 
  -2   0 -14      610.06      669.27     56.90 o 
   0   0 -14      772.42      689.21     57.49 o 
   2   0 -14      726.23      626.35     54.41 o 
   4   0 -14       65.93       58.20     26.50 o 
   6   0 -14      259.83      281.14     42.02 o 
   8   0 -14      939.28      746.14     60.08 o 
  10   0 -14      121.91      136.58     35.89 o 
  12   0 -14      114.62       43.81     28.99 o 
  14   0 -14      228.79      324.58     47.14 o 
  16   0 -14      198.33      248.51     45.23 o 
  -3   1 -14      293.94      325.35     44.86 o 
  -1   1 -14      572.35      564.25     56.23 o 
   1   1 -14       71.63       67.38     22.06 o 
   3   1 -14      569.68      571.62     48.45 o 
   5   1 -14      344.91      341.34     43.61 o 
   7   1 -14      250.10      266.25     30.76 o 
   9   1 -14      135.20      126.80     26.29 o 
  11   1 -14      127.86      137.43     26.46 o 
  13   1 -14      141.79      182.17     29.05 o 
  15   1 -14      159.50      127.94     26.72 o 
   0   2 -14       37.33       40.66     45.46 o 
   2   2 -14       86.94      154.07     46.48 o 
   4   2 -14      106.02       99.11     24.47 o 
   6   2 -14       12.09       -4.36     16.78 o 
   8   2 -14      207.58      199.42     30.58 o 
  10   2 -14      105.74       60.23     23.96 o 
  12   2 -14      216.16      236.58     32.62 o 
  -3   1 -13      724.16      779.80     43.07 o 
  -1   1 -13      276.53      293.69     44.33 o 
   1   1 -13      495.91      526.70     37.37 o 
   3   1 -13      557.86      573.69     40.47 o 
   5   1 -13      854.35      897.58     46.29 o 
   7   1 -13        2.82        0.24     24.94 o 
   9   1 -13      373.56      373.10     88.48 o 
  11   1 -13      497.57      524.76     38.84 o 
  13   1 -13      174.93      243.06     30.30 o 
  15   1 -13      124.18      127.97     57.68 o 
  17   1 -13      112.28      125.10     25.96 o 
  -2   2 -13      290.26      292.92     43.60 o 
   0   2 -13      612.77      643.21     50.59 o 
   2   2 -13      750.64      747.76     45.12 o 
   4   2 -13      134.63      102.03     41.52 o 
   6   2 -13      744.64      809.21    141.83 o 
   8   2 -13      240.43      244.69     31.13 o 
  10   2 -13      192.66      211.29     29.66 o 
  12   2 -13      270.95      325.44     34.78 o 
  14   2 -13      206.96      179.25     62.37 o 
  16   2 -13      203.60      262.72     34.27 o 
  -1   3 -13      424.73      461.85     40.17 o 
   1   3 -13        0.44       27.82     21.05 o 
   3   3 -13       88.17      115.93     28.19 o 
   5   3 -13      236.96      234.29     33.84 o 
   7   3 -13      102.52       73.69     24.56 o 
   9   3 -13       79.26       95.48     26.27 o 
  11   3 -13      169.18      174.27     31.95 o 
  -4   0 -12     2564.32     2518.05     91.84 o 
  -2   0 -12      540.01      468.15     43.26 o 
   0   0 -12     2142.46     2016.60     82.08 o 
   2   0 -12      273.26      210.09     33.52 o 
   4   0 -12      688.90      652.33     52.31 o 
   6   0 -12       99.20      129.74     30.66 o 
   8   0 -12     2480.97     2185.31     89.47 o 
  10   0 -12        6.01      -11.65     18.18 o 
  12   0 -12      941.13      786.66     58.14 o 
  14   0 -12     1087.82     1006.23     66.55 o 
  16   0 -12      796.47      827.32     62.33 o 
  18   0 -12      449.72      493.87     52.28 o 
  -3   1 -12      429.24      431.15     40.21 o 
  -1   1 -12      216.28      290.16     28.40 o 
   1   1 -12        5.52      -16.65     13.97 o 
   3   1 -12       25.97       28.26     16.13 o 
   5   1 -12      222.47      216.57     25.87 o 
   7   1 -12       30.93       45.25     28.05 o 
   9   1 -12      109.31      134.90     23.56 o 
  11   1 -12      662.93      600.76     39.21 o 
  13   1 -12      122.01      134.34     24.77 o 
  15   1 -12      525.90      520.79    129.83 o 
  17   1 -12      192.63      220.33     47.26 o 
  19   1 -12       99.32      116.51     25.84 o 
  -4   2 -12       46.35       58.01     28.53 o 
  -2   2 -12       13.21       11.96     23.46 o 
   0   2 -12       88.34       98.13     29.73 o 
   2   2 -12       54.12       77.74     20.51 o 
   4   2 -12      169.72      139.42     24.29 o 
   6   2 -12      544.86      555.70     38.28 o 
   8   2 -12      109.75       97.25     23.18 o 
  10   2 -12       16.59      -10.63     17.64 o 
  12   2 -12       12.70       35.50     19.59 o 
  14   2 -12       27.85       36.09     20.64 o 
  16   2 -12       40.81       17.77     19.59 o 
  -3   3 -12      474.75      581.38     42.28 o 
  -1   3 -12      161.28      180.20     29.64 o 
   1   3 -12      255.21      258.02     37.33 o 
   3   3 -12      518.63      574.82     47.14 o 
   5   3 -12      606.59      562.26     41.87 o 
   7   3 -12      154.42      145.24     26.71 o 
   9   3 -12      954.36      991.53     53.70 o 
  11   3 -12       33.05       13.68     20.49 o 
  13   3 -12       18.59       10.85     20.51 o 
 -11   1 -11      166.88      135.25     31.04 o 
  -9   1 -11       45.94       35.29     22.62 o 
  -5   1 -11       99.20      118.83     19.97 o 
  -3   1 -11      273.98      342.27     28.38 o 
  -1   1 -11      930.69      907.14     40.31 o 
   1   1 -11      337.02      317.19     27.28 o 
   3   1 -11      512.38      454.57     31.63 o 
   5   1 -11      205.71      202.73     23.81 o 
   7   1 -11      676.79      580.42     47.68 o 
   9   1 -11      100.29       82.62     25.46 o 
  11   1 -11     1019.62      973.09     65.78 o 
  13   1 -11      154.11      200.89     26.48 o 
  15   1 -11      171.66      163.54     25.33 o 
  17   1 -11      358.26      321.96     31.31 o 
  19   1 -11      387.41      419.62     51.61 o 
  -4   2 -11      531.90      557.39     35.12 o 
  -2   2 -11      268.87      288.97     35.79 o 
   0   2 -11      306.77      294.16     28.27 o 
   2   2 -11      731.26      747.47     39.67 o 
   4   2 -11      186.65      168.75     24.51 o 
   6   2 -11      183.16      140.20     23.37 o 
   8   2 -11     1342.15     1435.56     54.80 o 
  10   2 -11      212.12      217.65     27.69 o 
  12   2 -11      552.24      564.19     38.93 o 
  14   2 -11      456.44      454.25     36.13 o 
  16   2 -11       79.69       90.32     23.42 o 
  18   2 -11      503.56      577.99     52.79 o 
  -5   3 -11      106.06       76.93     31.30 o 
  -3   3 -11       90.80       85.44     23.30 o 
  -1   3 -11      241.48      257.07     30.62 o 
   1   3 -11       30.82       20.57     19.96 o 
   3   3 -11       80.44       67.76     22.21 o 
   5   3 -11      756.14      827.70     83.28 o 
   7   3 -11       33.91       15.58     17.31 o 
   9   3 -11       81.37       66.40     22.18 o 
  11   3 -11      234.83      233.16     32.25 o 
  13   3 -11      211.67      226.57     31.89 o 
  15   3 -11      105.07      104.69     27.29 o 
   0   4 -11      341.59      279.41     51.57 o 
   2   4 -11       20.51       18.91     32.70 o 
   4   4 -11      288.87      281.71     36.62 o 
   6   4 -11       61.66       70.92     34.92 o 
   8   4 -11       71.69       65.32     24.32 o 
  10   4 -11       49.62       51.01     30.89 o 
 -12   0 -10      788.15     1010.42     75.14 o 
 -10   0 -10      512.66      558.82     58.75 o 
  -8   0 -10      149.65      144.13     37.68 o 
  -6   0 -10       27.92        5.45     24.56 o 
  -4   0 -10     3799.29     3658.55     98.47 o 
  -2   0 -10      931.69      913.90     51.67 o 
   0   0 -10     2037.70     1917.73     74.62 o 
   2   0 -10     3050.14     2942.05     93.14 o 
   4   0 -10     1102.71     1029.80     56.66 o 
   6   0 -10      250.46      269.00     33.74 o 
   8   0 -10      939.67      901.54     54.66 o 
  10   0 -10     1461.83     1323.88     64.73 o 
  12   0 -10      378.08      334.19     37.77 o 
  14   0 -10      266.80      279.84     37.83 o 
  16   0 -10      839.11      853.24     56.38 o 
  18   0 -10      167.69      176.08     33.89 o 
 -11   1 -10       15.09       49.82     22.41 o 
  -9   1 -10      104.13      105.36     24.81 o 
  -7   1 -10      218.09      228.06     28.21 o 
  -5   1 -10       76.05       86.84     17.89 o 
  -3   1 -10       81.73       82.61     17.46 o 
  -1   1 -10     1659.08     1588.73     72.20 o 
   1   1 -10       96.93      124.88     25.48 o 
   3   1 -10     1645.80     1465.11     48.05 o 
   5   1 -10     1269.48     1212.97    106.91 o 
   7   1 -10      506.13      486.45     30.82 o 
   9   1 -10      571.95      502.28     31.64 o 
  11   1 -10      671.28      715.38     37.25 o 
  13   1 -10      364.83      370.32     64.98 o 
  15   1 -10      357.96      367.73     32.52 o 
  17   1 -10        7.37        8.69     15.70 o 
 -10   2 -10       44.24       42.24     23.11 o 
  -8   2 -10      485.61      517.67     37.65 o 
  -6   2 -10      172.16      193.58     32.16 o 
  -4   2 -10      208.20      206.19     23.85 o 
  -2   2 -10       23.07       23.78     15.79 o 
   0   2 -10       74.85       71.23     18.65 o 
   2   2 -10      249.36      225.76     24.47 o 
   4   2 -10       98.92       97.67     20.22 o 
   6   2 -10      572.63      507.79     43.18 o 
   8   2 -10      846.76      746.88     46.71 o 
  10   2 -10      152.20      114.03     32.37 o 
  12   2 -10      651.99      606.86     37.54 o 
  14   2 -10      274.35      241.96     28.77 o 
  16   2 -10       35.87       17.20     17.73 o 
  18   2 -10      129.97      139.29     32.83 o 
  -5   3 -10      201.31      219.22     26.76 o 
  -3   3 -10      739.27      771.22     76.05 o 
  -1   3 -10      215.97      227.99     28.06 o 
   1   3 -10      332.10      293.84     30.13 o 
   3   3 -10      380.64      343.37     32.39 o 
   5   3 -10      403.75      452.72     38.36 o 
   7   3 -10      770.22      785.91     44.90 o 
   9   3 -10      164.63      179.89     28.03 o 
  11   3 -10      723.73      667.80     43.29 o 
  13   3 -10      392.00      400.41     36.34 o 
  15   3 -10      225.85      255.32     36.45 o 
  17   3 -10      191.05      219.84     33.47 o 
  -4   4 -10      371.19      353.54     51.79 o 
  -2   4 -10      345.65      396.24     54.96 o 
   0   4 -10      205.44      229.31     44.95 o 
   2   4 -10      731.10      833.49     50.40 o 
   4   4 -10      482.53      459.87     31.84 o 
   6   4 -10       91.28       72.01     44.55 o 
   8   4 -10      542.53      629.09     59.03 o 
  10   4 -10      479.79      598.03     46.36 o 
  12   4 -10       90.37      107.49     28.66 o 
 -13   1  -9      271.98      329.47     80.92 o 
 -11   1  -9      440.51      448.16     37.10 o 
  -9   1  -9      215.65      210.53     27.28 o 
  -7   1  -9      471.41      564.38     35.32 o 
  -5   1  -9      893.89      881.98     43.64 o 
  -3   1  -9      308.13      333.68     24.95 o 
  -1   1  -9     3555.46     3485.50     91.07 o 
   1   1  -9        3.90        3.98     11.63 o 
   3   1  -9     1017.67      947.51     37.24 o 
   5   1  -9     1047.12      984.61     38.21 o 
   7   1  -9      755.99      773.96     49.83 o 
   9   1  -9      203.11      185.70     52.38 o 
  11   1  -9      300.25      221.62     23.36 o 
  13   1  -9      805.13      819.30     38.21 o 
  15   1  -9      222.51      261.82     66.72 o 
  17   1  -9       54.48       86.41     19.74 o 
 -12   2  -9      392.58      425.13     53.52 o 
 -10   2  -9      225.36      229.91     29.14 o 
  -8   2  -9      261.37      241.98     26.92 o 
  -6   2  -9      667.04      733.44     35.03 o 
  -4   2  -9     1157.66     1208.94     64.05 o 
  -2   2  -9      168.47      126.29     19.90 o 
   0   2  -9     1071.95     1147.33     43.20 o 
   2   2  -9     2123.20     2053.72     81.11 o 
   4   2  -9      226.59      240.40     18.58 o 
   6   2  -9     1745.36     1737.77     85.06 o 
   8   2  -9     1390.21     1347.99     35.36 o 
  10   2  -9     1216.89     1222.73     47.14 o 
  12   2  -9      224.47      220.93     25.38 o 
  14   2  -9      658.28      642.93     37.97 o 
  16   2  -9      468.34      519.92     35.95 o 
  18   2  -9      252.34      224.79     39.71 o 
  -9   3  -9      127.85      173.98     39.87 o 
  -7   3  -9      285.05      240.81     37.90 o 
  -5   3  -9       17.06       20.15     28.70 o 
  -3   3  -9      278.61      330.79     30.09 o 
  -1   3  -9      182.84      190.96     26.33 o 
   1   3  -9      204.06      195.44     25.59 o 
   3   3  -9      494.65      533.24     28.24 o 
   5   3  -9      896.51      910.12     34.89 o 
   7   3  -9     1063.67     1119.40     43.61 o 
   9   3  -9      310.89      286.52     36.23 o 
  11   3  -9      309.77      333.05     24.45 o 
  13   3  -9      127.40      171.36     39.85 o 
  15   3  -9      260.89      309.79     32.46 o 
  17   3  -9      101.57      138.55     26.70 o 
  -6   4  -9       12.64       -4.90     24.43 o 
  -4   4  -9        4.01        9.03     27.64 o 
  -2   4  -9        2.99      -12.76     23.69 o 
   0   4  -9       10.24      -14.79     25.54 o 
   2   4  -9       49.80       43.80     20.70 o 
   4   4  -9       51.01       26.52     20.03 o 
   6   4  -9       87.91      122.79     20.67 o 
   8   4  -9       60.02       52.43     20.56 o 
  10   4  -9       21.28       25.45     15.84 o 
  12   4  -9       10.24       39.89     27.96 o 
  14   4  -9      134.57      122.04     41.13 o 
 -16   0  -8      519.46      542.49     63.50 o 
 -14   0  -8       13.69       10.17     28.62 o 
 -12   0  -8      216.36      188.74     39.31 o 
 -10   0  -8      660.45      714.16     56.35 o 
  -8   0  -8     1354.55     1278.87     65.99 o 
  -6   0  -8      190.18      168.34     18.62 o 
  -4   0  -8      692.00      648.73     29.52 o 
  -2   0  -8     3174.60     3144.01     85.00 o 
   0   0  -8     1640.18     1688.39     63.37 o 
   2   0  -8     2733.10     2874.76     84.08 o 
   4   0  -8     2149.79     2213.13     74.40 o 
   6   0  -8      629.57      589.11     41.10 o 
   8   0  -8      175.14      129.09     26.19 o 
  10   0  -8      837.35      813.09     47.32 o 
  12   0  -8      511.15      424.28     37.34 o 
  14   0  -8     1398.58     1391.88     63.07 o 
  16   0  -8      691.76      705.10     47.60 o 
 -15   1  -8       86.07       55.59     30.22 o 
 -13   1  -8      270.84      301.01     41.87 o 
 -11   1  -8      159.12      152.22     25.99 o 
  -9   1  -8      930.81      886.22     48.88 o 
  -7   1  -8      145.99      159.84     19.95 o 
  -5   1  -8      583.87      550.53     31.68 o 
  -3   1  -8      980.42      947.14     44.23 o 
  -1   1  -8     1048.15     1014.54     41.55 o 
   1   1  -8     1160.44     1071.14     39.93 o 
   3   1  -8     1623.27     1652.28     45.50 o 
   5   1  -8       98.73       93.01     10.95 o 
   7   1  -8      125.33      117.87     11.74 o 
   9   1  -8      460.02      409.37     23.87 o 
  11   1  -8      877.10      991.46     28.38 o 
  13   1  -8      304.02      298.41     19.15 o 
  15   1  -8      365.35      400.97     29.09 o 
  17   1  -8      377.10      438.65     29.96 o 
 -14   2  -8       32.15       60.06     23.44 o 
 -12   2  -8      128.15      155.82     34.17 o 
 -10   2  -8      129.89      115.89     22.75 o 
  -8   2  -8       52.03       63.35     18.37 o 
  -6   2  -8      519.01      479.92     20.41 o 
  -4   2  -8       42.38       32.37     14.08 o 
  -2   2  -8      113.03      115.31     18.42 o 
   0   2  -8      555.24      482.56     29.62 o 
   2   2  -8     1262.67     1264.18     44.02 o 
   4   2  -8      363.91      355.48     32.13 o 
   6   2  -8     1082.09     1032.80     30.79 o 
   8   2  -8       44.42       38.29     12.08 o 
  10   2  -8     1700.56     1695.67     41.66 o 
  12   2  -8      212.57      208.25     18.36 o 
  14   2  -8       49.03       67.23     14.51 o 
  16   2  -8       50.03       51.92     14.80 o 
 -11   3  -8      412.37      491.90     52.47 o 
  -9   3  -8      287.50      376.03     46.61 o 
  -7   3  -8      432.25      393.41     43.26 o 
  -5   3  -8      291.69      252.82     37.31 o 
  -3   3  -8      103.17       73.06     18.36 o 
  -1   3  -8      447.27      447.46     26.68 o 
   1   3  -8      201.40      197.57     15.98 o 
   3   3  -8      229.64      244.65     16.47 o 
   5   3  -8      733.47      759.35     32.69 o 
   7   3  -8      208.61      227.42     20.41 o 
   9   3  -8     1471.72     1549.21     43.77 o 
  11   3  -8      646.34      701.48     32.06 o 
  13   3  -8      198.10      178.50     20.54 o 
  15   3  -8      430.97      438.73     38.83 o 
  17   3  -8      164.98      228.63     28.57 o 
  -6   4  -8      110.29      105.58     36.05 o 
  -4   4  -8      361.13      409.61     51.61 o 
  -2   4  -8      318.60      322.72     31.03 o 
   0   4  -8       12.18       -3.73     23.66 o 
   2   4  -8      193.90      210.86     53.50 o 
   4   4  -8      252.78      249.05     28.22 o 
   6   4  -8      243.43      199.77     42.21 o 
   8   4  -8      437.74      442.70     55.43 o 
  10   4  -8      166.88      180.19     26.15 o 
  12   4  -8      511.52      499.06     37.75 o 
  14   4  -8      246.00      237.42     31.32 o 
   1   5  -8        2.69      -40.48     26.99 o 
   3   5  -8       18.09       95.48     39.04 o 
   5   5  -8      165.79      199.48     33.32 o 
   7   5  -8      125.31      151.12     42.61 o 
 -15   1  -7      220.41      259.51     36.69 o 
 -13   1  -7      771.13      716.42     49.77 o 
 -11   1  -7      118.63      138.80     27.81 o 
  -9   1  -7       99.17      105.35     47.18 o 
  -7   1  -7     1422.00     1482.66     33.34 o 
  -5   1  -7     1019.45     1006.14     35.11 o 
  -3   1  -7      166.18      210.35     13.29 o 
  -1   1  -7      124.49      132.99     15.76 o 
   1   1  -7     1991.45     1808.40     44.40 o 
   3   1  -7      181.40      197.94     18.17 o 
   5   1  -7      404.42      373.68     16.45 o 
   7   1  -7     1260.89     1285.68     19.02 o 
   9   1  -7     1150.96     1099.65     21.24 o 
  11   1  -7      125.16      140.11     11.05 o 
  13   1  -7     2736.52     2755.18     60.80 o 
  15   1  -7      869.45      935.68     37.48 o 
  17   1  -7      103.25       68.46     24.46 o 
 -14   2  -7      412.36      440.27     37.02 o 
 -12   2  -7      135.33      169.71     25.25 o 
 -10   2  -7     1667.53     1730.48     54.16 o 
  -8   2  -7      474.98      476.88     23.68 o 
  -6   2  -7      859.68      853.34     27.12 o 
  -4   2  -7     1425.87     1354.07     35.03 o 
  -2   2  -7     1343.01     1346.05     42.24 o 
   0   2  -7      456.11      422.34     25.88 o 
   2   2  -7     2071.52     2049.85     40.25 o 
   4   2  -7     1520.13     1520.64     27.52 o 
   6   2  -7     1185.62     1131.16     29.76 o 
   8   2  -7      343.41      345.94     15.89 o 
  10   2  -7     1166.88     1145.36     30.84 o 
  12   2  -7      829.61      828.99     29.34 o 
  14   2  -7      306.68      312.15     21.14 o 
  16   2  -7      347.45      438.32     25.47 o 
  18   2  -7      361.87      538.64     50.22 o 
 -13   3  -7      433.36      454.07     52.81 o 
 -11   3  -7      368.94      348.02     43.84 o 
  -9   3  -7      183.42      160.64     34.20 o 
  -7   3  -7      496.16      483.14     31.66 o 
  -5   3  -7      505.51      462.70     44.18 o 
  -3   3  -7      249.85      211.00     19.08 o 
  -1   3  -7      136.16      127.03     16.10 o 
   1   3  -7      275.19      287.72     20.16 o 
   3   3  -7      154.92      169.87     17.85 o 
   5   3  -7     1169.60     1211.15     30.10 o 
   7   3  -7      727.31      750.30     24.71 o 
   9   3  -7       93.08       81.13     12.58 o 
  11   3  -7      128.20      105.28     16.78 o 
  13   3  -7       46.34       79.63     30.79 o 
  15   3  -7      189.78      216.48     21.65 o 
  17   3  -7        6.12       26.22     24.80 o 
  19   3  -7       80.59       59.49     24.22 o 
  -8   4  -7       53.96       69.97     33.27 o 
  -4   4  -7      276.58      319.49     42.15 o 
  -2   4  -7       77.11       66.64     27.17 o 
   0   4  -7      235.59      269.42     28.18 o 
   2   4  -7      584.99      508.44     32.33 o 
   4   4  -7      245.02      242.10     25.31 o 
   6   4  -7      144.76      170.96     28.16 o 
   8   4  -7      253.30      272.39     30.22 o 
  10   4  -7      300.79      337.44     47.72 o 
  12   4  -7       51.74       24.92     21.64 o 
  14   4  -7       94.22       54.38     22.14 o 
  16   4  -7       10.33       39.87     31.27 o 
  -3   5  -7      130.50      166.65     40.18 o 
  -1   5  -7      666.09      576.01     56.78 o 
   1   5  -7      694.86      730.80     44.40 o 
   3   5  -7      245.24      280.00     47.02 o 
   5   5  -7       64.12       77.39     34.41 o 
   7   5  -7      679.60      758.47     67.04 o 
   9   5  -7       39.61       14.84     21.97 o 
 -18   0  -6      123.10       25.23     34.66 o 
 -16   0  -6     1145.89     1165.77     74.81 o 
 -14   0  -6     1332.36     1406.42     77.79 o 
 -12   0  -6      278.29      249.49     38.79 o 
 -10   0  -6     1098.18     1030.91     59.77 o 
  -8   0  -6     2101.92     2106.50     43.18 o 
  -6   0  -6     1366.59     1468.46     35.78 o 
  -4   0  -6     5117.52     5599.69     74.36 o 
  -2   0  -6     2541.63     2496.18     66.06 o 
   0   0  -6       47.77       15.37     14.51 o 
   2   0  -6     1540.50     1654.43     54.59 o 
   4   0  -6     3716.27     4005.53     89.62 o 
   6   0  -6     2655.47     3126.26     75.85 o 
   8   0  -6      339.06      375.75     30.19 o 
  10   0  -6     2102.91     2336.80     69.04 o 
  12   0  -6     4248.51     3798.24     89.56 o 
  14   0  -6     1063.70     1067.61     49.85 o 
  16   0  -6     5450.99     5643.08    118.83 o 
 -17   1  -6      275.81      244.11     33.02 o 
 -15   1  -6       21.25       15.88     17.86 o 
 -13   1  -6       94.03      126.08     24.18 o 
 -11   1  -6      364.16      329.48     32.41 o 
  -9   1  -6       15.91       14.72     20.29 o 
  -7   1  -6      813.78      823.06     20.64 o 
  -5   1  -6      218.78      197.06     12.68 o 
  -3   1  -6       69.73       92.97     12.47 o 
  -1   1  -6     2654.87     2838.51     86.76 o 
   1   1  -6     1162.67     1193.06     33.78 o 
   3   1  -6       81.51       89.86      6.81 o 
   5   1  -6      969.61     1058.01     31.04 o 
   7   1  -6     1138.80     1260.88     27.32 o 
   9   1  -6     1008.39     1023.83     21.18 o 
  11   1  -6      237.75      290.53     21.68 o 
  13   1  -6     1343.03     1421.10     41.41 o 
  15   1  -6     1165.17     1170.90     39.27 o 
 -16   2  -6       44.26       47.71     53.08 o 
 -14   2  -6      162.70      127.40     39.65 o 
 -12   2  -6      239.79      228.43     27.08 o 
 -10   2  -6      309.76      342.06     28.12 o 
  -8   2  -6      114.00      124.51     14.73 o 
  -6   2  -6       64.54       51.98     10.92 o 
  -4   2  -6       55.51       47.54     14.38 o 
  -2   2  -6      554.26      526.63     27.13 o 
   0   2  -6       59.29       63.83      9.55 o 
   2   2  -6       19.82       20.79      7.81 o 
   4   2  -6       13.15       16.52      7.58 o 
   6   2  -6       15.54       10.48      8.77 o 
   8   2  -6      206.36      213.30     13.28 o 
  10   2  -6      506.62      500.65     19.11 o 
  12   2  -6      212.65      247.84     15.56 o 
  14   2  -6      127.88      145.29     13.94 o 
  16   2  -6        6.82       14.26     15.35 o 
  18   2  -6       25.72       -2.43     22.37 o 
 -13   3  -6      326.13      342.60     46.65 o 
 -11   3  -6      176.56      174.69     35.12 o 
  -9   3  -6      244.28      250.68     30.99 o 
  -7   3  -6     1055.02      961.96     53.89 o 
  -5   3  -6      108.44       97.79     25.20 o 
  -3   3  -6      983.26      946.16     52.68 o 
  -1   3  -6     1393.22     1351.76     36.50 o 
   1   3  -6      300.40      300.27     19.39 o 
   3   3  -6     1442.50     1486.15     36.59 o 
   5   3  -6     2812.24     2825.92     63.08 o 
   7   3  -6     1482.10     1447.69     46.51 o 
   9   3  -6      774.34      714.24     28.69 o 
  11   3  -6       74.81       70.65     19.40 o 
  13   3  -6      297.28      276.58     18.71 o 
  15   3  -6       31.68       12.82     13.26 o 
  17   3  -6       91.81       87.44     32.63 o 
  19   3  -6      149.29      224.14     43.90 o 
  -6   4  -6      234.54      284.15     43.01 o 
  -4   4  -6      526.40      461.77     46.98 o 
  -2   4  -6      226.09      227.34     30.02 o 
   0   4  -6      311.51      393.00     53.55 o 
   2   4  -6     1091.91     1146.84     51.45 o 
   4   4  -6     1217.05     1225.79     46.31 o 
   6   4  -6     1220.00     1181.11     45.20 o 
   8   4  -6      534.50      503.79     32.79 o 
  10   4  -6     2116.91     2109.39     51.96 o 
  12   4  -6       46.05       81.37     17.78 o 
  14   4  -6       53.59       30.00     20.51 o 
  16   4  -6       82.64       93.63     37.03 o 
  -5   5  -6       76.42       96.99     35.46 o 
  -3   5  -6       88.49       98.77     35.37 o 
  -1   5  -6      157.91      161.70     28.79 o 
   1   5  -6      174.37      219.52     30.13 o 
   3   5  -6      131.28      164.33     37.37 o 
   5   5  -6       11.49      -13.12     17.63 o 
   7   5  -6      252.54      208.24     30.92 o 
   9   5  -6       60.61       74.20     22.58 o 
  11   5  -6       47.10       46.39     24.16 o 
 -17   1  -5      344.98      407.22     36.85 o 
 -15   1  -5       65.13       92.95     22.73 o 
 -13   1  -5      395.42      428.49     54.24 o 
 -11   1  -5     1130.10     1181.33     96.28 o 
  -9   1  -5      519.65      551.94     21.05 o 
  -7   1  -5      491.36      483.28     15.75 o 
  -5   1  -5     2581.26     2569.31     32.60 o 
  -3   1  -5      672.84      681.24     17.08 o 
  -1   1  -5     1068.66     1170.10     31.25 o 
   1   1  -5     5656.79     5732.56     46.51 o 
   3   1  -5     1324.19     1354.22     19.26 o 
   5   1  -5      310.40      283.47     10.61 o 
   7   1  -5      815.00      829.11     17.56 o 
   9   1  -5     1450.05     1526.36     29.66 o 
  11   1  -5      166.97      124.88     15.57 o 
  13   1  -5      336.36      384.92     22.74 o 
  15   1  -5      618.50      667.67     48.06 o 
 -16   2  -5      292.26      270.23     30.86 o 
 -14   2  -5      305.08      307.73     30.17 o 
 -12   2  -5      151.35      134.37     35.35 o 
 -10   2  -5      399.63      417.89     39.36 o 
  -8   2  -5      815.42      828.21     26.42 o 
  -6   2  -5      447.89      419.51     23.34 o 
  -4   2  -5     1058.26     1039.47     25.36 o 
  -2   2  -5     1015.30     1012.09     31.89 o 
   0   2  -5     1133.92     1134.57     32.02 o 
   2   2  -5     3745.04     3721.86     47.48 o 
   4   2  -5     1303.29     1204.83     26.74 o 
   6   2  -5     1423.94     1460.55     30.21 o 
   8   2  -5     1333.74     1290.10     26.31 o 
  10   2  -5     1465.10     1465.05     30.41 o 
  12   2  -5      686.77      686.14     25.69 o 
  14   2  -5      233.69      266.86     23.13 o 
  16   2  -5      455.60      534.04     81.68 o 
  18   2  -5      325.62      347.84     42.86 o 
  20   2  -5       29.80       22.68     26.56 o 
  22   2  -5      668.18      662.46     63.25 o 
 -15   3  -5        6.51       90.12     34.72 o 
 -13   3  -5       56.02       82.57     29.48 o 
 -11   3  -5      175.15      197.40     34.75 o 
  -9   3  -5      159.22      189.97     31.52 o 
  -7   3  -5       68.19       49.60     20.95 o 
  -5   3  -5      269.69      263.56     23.14 o 
  -3   3  -5      152.28      119.82     25.14 o 
  -1   3  -5      237.24      225.48     34.44 o 
   1   3  -5      502.34      477.84     27.39 o 
   3   3  -5      349.85      349.94     19.96 o 
   5   3  -5      654.94      665.89     36.45 o 
   7   3  -5     1094.74     1097.07     37.88 o 
   9   3  -5      669.12      601.94     31.51 o 
  11   3  -5       15.23       31.46     12.61 o 
  13   3  -5      568.39      556.11     27.24 o 
  15   3  -5       73.20       80.75     16.87 o 
  17   3  -5       72.41       80.46     22.42 o 
  19   3  -5       46.16       58.90     22.90 o 
  -6   4  -5      177.65      149.80     35.58 o 
  -4   4  -5      210.85      294.82     40.76 o 
  -2   4  -5      676.53      620.55     44.95 o 
   0   4  -5      330.43      339.59     63.85 o 
   2   4  -5       69.83       61.74     19.15 o 
   4   4  -5       72.37       54.03     17.88 o 
   6   4  -5      230.88      234.79     25.31 o 
   8   4  -5      526.20      531.94     32.97 o 
  10   4  -5       37.67       -0.76     16.15 o 
  12   4  -5      122.04      121.23     20.06 o 
  14   4  -5      172.66      204.05     30.98 o 
  16   4  -5       49.81       30.35     22.16 o 
  -7   5  -5      234.49      257.72     48.65 o 
  -5   5  -5      140.70      147.82     41.32 o 
  -3   5  -5      265.48      223.24     42.21 o 
  -1   5  -5      228.05      273.77     32.37 o 
   1   5  -5       57.77       58.06     31.72 o 
   3   5  -5      244.19      217.42     28.60 o 
   5   5  -5       50.84       61.23     21.64 o 
   7   5  -5      108.48       91.24     22.55 o 
   9   5  -5      323.14      317.26     32.48 o 
  11   5  -5      506.91      460.58     79.97 o 
 -20   0  -4      303.22      299.99     49.14 o 
 -18   0  -4     1500.13     1286.82     76.04 o 
 -16   0  -4     2483.03     2567.65    100.07 o 
 -14   0  -4      260.43      212.92     35.25 o 
 -12   0  -4      170.12      223.55     33.74 o 
 -10   0  -4      685.39      651.40     44.21 o 
  -8   0  -4     3729.03     3825.87     93.32 o 
  -6   0  -4     3245.88     3268.21     46.14 o 
  -4   0  -4     1161.05     1266.49     28.65 o 
  -2   0  -4     8760.68     8966.68    129.57 o 
   0   0  -4     7603.52     8050.46    115.20 o 
   2   0  -4     1092.89     1092.32     37.40 o 
   4   0  -4    17792.43    18456.03    220.81 o 
   6   0  -4     5413.16     5601.76     97.08 o 
   8   0  -4      396.14      430.31     27.64 o 
  10   0  -4      504.08      454.38     28.19 o 
  12   0  -4     2359.29     2104.40     57.24 o 
  14   0  -4      581.42      588.15     33.58 o 
 -19   1  -4      207.93      220.85     30.72 o 
 -17   1  -4      110.62      113.33     25.90 o 
 -15   1  -4       39.44       40.40     20.81 o 
 -13   1  -4     2053.64     2000.71     95.93 o 
 -11   1  -4      199.97      180.01     20.89 o 
  -9   1  -4      592.56      580.82     19.88 o 
  -7   1  -4     1314.99     1400.34     22.90 o 
  -5   1  -4     1904.32     1893.95     25.93 o 
  -3   1  -4     4909.89     5212.54     44.45 o 
  -1   1  -4      166.95      168.61      9.08 o 
   1   1  -4     1490.15     1468.29     20.39 o 
   3   1  -4     1410.60     1456.48     24.88 o 
   5   1  -4      741.14      818.45     16.12 o 
   7   1  -4     2822.99     2880.98     37.43 o 
   9   1  -4      603.34      643.89     24.46 o 
  11   1  -4      296.40      300.86     18.86 o 
  13   1  -4      383.53      408.02     21.69 o 
  15   1  -4       63.77       96.16     19.75 o 
 -18   2  -4        0.85       -3.24     18.57 o 
 -16   2  -4        8.21       11.12     33.51 o 
 -14   2  -4      235.66      210.68     25.15 o 
 -12   2  -4       45.49       57.63     16.58 o 
 -10   2  -4      591.16      642.41     30.86 o 
  -8   2  -4       62.53       36.33     13.27 o 
  -6   2  -4      161.92      188.39     16.62 o 
  -4   2  -4      315.85      347.74     15.67 o 
  -2   2  -4     1878.93     2020.99     31.65 o 
   0   2  -4      531.40      637.17     20.50 o 
   2   2  -4      607.90      644.77     26.84 o 
   4   2  -4      109.19       83.18     12.87 o 
   6   2  -4     1861.87     2001.53     56.47 o 
   8   2  -4       15.78        9.85      8.20 o 
  10   2  -4      129.48      187.15     17.28 o 
  12   2  -4      805.75      841.58     27.20 o 
  14   2  -4      161.38      136.12     16.21 o 
  16   2  -4      122.90       38.76     25.97 o 
  18   2  -4      453.14      350.33     44.37 o 
  20   2  -4      360.98      330.00     46.58 o 
  22   2  -4      148.72       61.65     34.63 o 
 -15   3  -4      272.24      196.07     40.02 o 
 -13   3  -4      388.58      449.69     46.43 o 
 -11   3  -4      152.71      154.82     32.07 o 
  -9   3  -4      891.15      926.97     46.00 o 
  -7   3  -4     2457.53     2397.53     42.02 o 
  -5   3  -4      599.90      640.00     29.57 o 
  -3   3  -4      694.92      692.27     34.84 o 
  -1   3  -4      568.39      623.44     31.81 o 
   1   3  -4      283.21      284.12     22.79 o 
   3   3  -4     1545.51     1500.55     42.87 o 
   5   3  -4      727.03      662.06     35.74 o 
   7   3  -4      180.44      174.42     19.44 o 
   9   3  -4      210.54      242.20     31.49 o 
  11   3  -4      459.11      440.06     30.07 o 
  13   3  -4      338.84      329.65     22.69 o 
  15   3  -4      365.12      409.55     32.77 o 
  17   3  -4      443.08      412.23     35.67 o 
  19   3  -4      162.02      210.17     37.45 o 
  -8   4  -4      493.86      482.66     51.64 o 
  -6   4  -4      189.21      200.23     36.54 o 
  -4   4  -4      592.33      593.88     51.51 o 
  -2   4  -4      897.23      898.46     42.70 o 
   0   4  -4      939.12      913.37     82.11 o 
   2   4  -4      205.29      224.09     25.05 o 
   4   4  -4      178.49      171.74     22.99 o 
   6   4  -4      984.13      909.80     41.46 o 
   8   4  -4      221.75      203.06     25.14 o 
  10   4  -4      275.01      284.82     28.20 o 
  12   4  -4      266.42      342.46     31.52 o 
  14   4  -4      144.46      187.93     28.22 o 
  16   4  -4      120.05      124.74     27.09 o 
  -9   5  -4       72.27      128.11     41.93 o 
  -7   5  -4       56.35       18.15     28.28 o 
  -5   5  -4       74.64       67.97     33.92 o 
  -3   5  -4       99.30      132.72     27.17 o 
  -1   5  -4       86.68       95.48     24.47 o 
   1   5  -4      913.71      989.31     49.44 o 
   3   5  -4      168.07      171.92     27.72 o 
   5   5  -4       30.89       19.85     32.35 o 
   7   5  -4       31.02       26.96     19.45 o 
   9   5  -4      480.19      453.81     37.22 o 
  11   5  -4      187.52      173.32     50.27 o 
 -19   1  -3      194.93      140.04     26.39 o 
 -17   1  -3      551.10      546.99     36.76 o 
 -15   1  -3      521.47      579.70     39.30 o 
 -13   1  -3     1306.03     1283.09     44.50 o 
 -11   1  -3      595.12      587.39     30.15 o 
  -9   1  -3      221.83      213.42     16.02 o 
  -7   1  -3      151.74      150.08     11.00 o 
  -5   1  -3      942.20     1056.40     21.11 o 
  -3   1  -3     3008.36     3127.66     35.02 o 
  -1   1  -3     1007.30     1100.47     17.02 o 
   1   1  -3     6976.42     6924.82     55.95 o 
   3   1  -3     4511.68     4592.34     42.63 o 
   5   1  -3      807.05      838.93     16.23 o 
   7   1  -3     1776.37     1726.38     34.44 o 
   9   1  -3     6134.00     6448.24     75.13 o 
  11   1  -3      282.91      288.29     16.72 o 
  13   1  -3      127.01      124.26     15.44 o 
 -18   2  -3       90.44      135.82     24.95 o 
 -16   2  -3      774.88      691.53     38.32 o 
 -14   2  -3      431.78      449.71     30.51 o 
 -12   2  -3      151.49      159.35     20.12 o 
 -10   2  -3     4072.93     3973.48     68.82 o 
  -8   2  -3      762.72      732.10     28.15 o 
  -6   2  -3     3348.59     3365.23     45.07 o 
  -4   2  -3     4767.37     4785.26     50.19 o 
  -2   2  -3     1921.78     1883.52     24.57 o 
   0   2  -3     5614.53     5804.51     60.90 o 
   2   2  -3      662.13      613.19     25.45 o 
   4   2  -3     1195.74     1199.85     30.37 o 
   6   2  -3     2873.52     2891.65     42.84 o 
   8   2  -3      160.23      175.90     13.97 o 
  10   2  -3     2047.12     2158.55     39.41 o 
  12   2  -3      451.93      458.21     26.45 o 
  14   2  -3      563.62      623.24     48.37 o 
  16   2  -3      708.11      584.15     50.65 o 
  18   2  -3      435.72      352.09     46.31 o 
  20   2  -3     1179.51     1166.23     76.38 o 
 -17   3  -3       61.79       73.79     31.61 o 
 -15   3  -3      255.26      368.39     44.70 o 
 -13   3  -3      285.57      340.72     26.78 o 
 -11   3  -3      630.96      695.86     32.32 o 
  -9   3  -3      543.11      561.83     28.02 o 
  -7   3  -3     2660.08     2556.21     41.76 o 
  -5   3  -3      658.99      634.88     19.94 o 
  -3   3  -3      725.49      648.19     32.81 o 
  -1   3  -3      199.99      234.76     22.09 o 
   1   3  -3      555.88      552.59     28.68 o 
   3   3  -3     1198.91     1212.37     39.20 o 
   5   3  -3       63.39       72.40     16.17 o 
   7   3  -3      153.78      136.68     19.30 o 
   9   3  -3      126.07       98.25     19.24 o 
  11   3  -3       66.13       64.81     18.03 o 
  13   3  -3      792.60      813.22     32.63 o 
  15   3  -3       58.50       77.89     21.39 o 
  17   3  -3      102.57      187.13     62.07 o 
  19   3  -3      116.99       62.79     34.57 o 
  -8   4  -3        8.85       20.06     26.90 o 
  -6   4  -3       19.61      -15.34     20.24 o 
  -4   4  -3      479.62      490.17     34.34 o 
  -2   4  -3      217.39      255.33     27.35 o 
   0   4  -3      118.40      169.92     23.46 o 
   2   4  -3      152.04      149.67     25.57 o 
   4   4  -3       86.86       78.58     19.49 o 
   6   4  -3      208.96      211.19     24.66 o 
   8   4  -3      156.44      140.27     22.20 o 
  10   4  -3      199.16      214.48     26.58 o 
  12   4  -3       88.10      102.47     23.71 o 
  14   4  -3       42.81       13.62     26.03 o 
  16   4  -3       51.21       60.36     22.12 o 
  -9   5  -3       17.36       48.40     34.75 o 
  -7   5  -3      271.28      330.06     50.96 o 
  -5   5  -3      419.63      426.19     51.82 o 
  -3   5  -3      228.86      171.99     27.79 o 
  -1   5  -3      537.15      515.86     38.94 o 
   1   5  -3      415.01      426.45     35.89 o 
   3   5  -3     1385.69     1346.98     54.88 o 
   5   5  -3       30.28       57.95     21.09 o 
   7   5  -3      487.57      457.14     65.98 o 
   9   5  -3      974.38      884.82     48.72 o 
  11   5  -3       21.81       20.55     20.35 o 
  13   5  -3      239.50      281.47     66.63 o 
 -20   0  -2      855.15      754.03     63.47 o 
 -18   0  -2     1196.71     1184.13     69.97 o 
 -16   0  -2     1021.98     1013.81     62.14 o 
 -14   0  -2     1936.64     1771.05     72.56 o 
 -12   0  -2      801.88      784.62     48.99 o 
 -10   0  -2      364.70      314.59     30.75 o 
  -8   0  -2     2279.66     2360.68     65.41 o 
  -6   0  -2     1014.22     1035.58     17.48 o 
  -4   0  -2      212.19      194.44     10.37 o 
  -2   0  -2     2039.15     1985.84     39.84 o 
   0   0  -2      481.45      596.53     20.00 o 
   2   0  -2    17313.61    17912.81    146.15 o 
   4   0  -2     3327.14     3506.91     57.58 o 
   6   0  -2     3366.59     3679.50     61.13 o 
   8   0  -2     1613.95     1534.98     45.01 o 
  10   0  -2       61.89       49.17     13.37 o 
  12   0  -2     8991.21     9495.18    190.25 o 
  14   0  -2      725.60      711.45     53.76 o 
  16   0  -2      138.60      198.54     40.61 o 
  18   0  -2      990.77     1059.17     74.62 o 
 -21   1  -2      283.64      340.62     35.75 o 
 -19   1  -2      189.85      188.92     26.91 o 
 -17   1  -2      457.03      416.54     32.23 o 
 -15   1  -2     1420.18     1407.78     72.11 o 
 -13   1  -2      453.57      509.88     29.58 o 
 -11   1  -2      369.08      389.77     68.97 o 
  -9   1  -2     1334.73     1392.72     36.96 o 
  -7   1  -2      600.19      603.49     23.59 o 
  -5   1  -2      192.69      235.69     14.97 o 
  -3   1  -2     5311.39     5419.71     58.01 o 
  -1   1  -2     7439.44     7733.33     44.26 o 
   1   1  -2      590.47      504.70     40.68 o 
   3   1  -2     1015.52     1068.51     23.12 o 
   5   1  -2     4394.34     4455.93     53.47 o 
   7   1  -2     2123.63     2250.27     36.61 o 
   9   1  -2     3187.35     3569.04     42.49 o 
  11   1  -2      424.72      443.65     38.00 o 
  13   1  -2      369.30      427.32     20.94 o 
  15   1  -2      562.30      516.86     53.05 o 
  17   1  -2      363.35      388.85     50.28 o 
  19   1  -2      328.50      459.21     58.69 o 
 -20   2  -2       25.80        6.57     17.76 o 
 -18   2  -2        0.42       25.24     18.47 o 
 -16   2  -2       61.73       41.80     18.24 o 
 -14   2  -2      270.90      257.17     25.68 o 
 -12   2  -2     2003.15     1895.53     49.64 o 
 -10   2  -2      437.54      432.08     24.46 o 
  -8   2  -2      219.02      221.61     17.05 o 
  -6   2  -2     4487.51     4716.91     52.16 o 
  -4   2  -2     1448.08     1583.86     25.65 o 
  -2   2  -2      762.79      887.99     15.56 o 
   0   2  -2       51.92       30.83     24.08 o 
   2   2  -2        1.03        3.22      9.43 o 
   4   2  -2     2632.98     2773.80     49.08 o 
   6   2  -2      626.52      646.96     26.21 o 
   8   2  -2     1231.13     1198.07     44.75 o 
  10   2  -2      162.24      188.11     35.34 o 
  12   2  -2       27.03       15.17     11.34 o 
  14   2  -2       97.46       63.57     20.53 o 
  16   2  -2      257.59      247.66     29.82 o 
  20   2  -2       27.81       -5.95     25.79 o 
 -17   3  -2       39.07      117.23     33.49 o 
 -15   3  -2       84.04       72.45     19.35 o 
 -13   3  -2      180.32      185.37     21.60 o 
 -11   3  -2      173.55      184.93     20.81 o 
  -9   3  -2      490.55      522.62     27.81 o 
  -7   3  -2     2501.12     2519.37     45.95 o 
  -5   3  -2      697.85      708.35     19.24 o 
  -3   3  -2      917.03      904.04     36.45 o 
  -1   3  -2     1599.15     1557.50     44.68 o 
   1   3  -2     1929.15     1970.24     49.20 o 
   3   3  -2     1666.48     1614.81     44.21 o 
   5   3  -2      431.62      392.61     24.84 o 
   7   3  -2      413.32      406.24     30.04 o 
   9   3  -2      341.34      345.89     27.53 o 
  11   3  -2       20.22       25.09     16.57 o 
  13   3  -2     1327.11     1377.07     84.79 o 
  15   3  -2      132.56      146.36     41.33 o 
  17   3  -2       60.80       77.21     31.33 o 
  19   3  -2      223.17      261.85     46.09 o 
 -10   4  -2      319.66      352.31     48.43 o 
  -8   4  -2      416.78      349.59     46.12 o 
  -6   4  -2      655.90      685.69     56.44 o 
  -4   4  -2     1024.44      900.51     42.80 o 
  -2   4  -2     1046.69     1015.96     55.66 o 
   0   4  -2     1144.85     1095.32     44.17 o 
   2   4  -2      394.00      350.12     28.01 o 
   4   4  -2      223.58      194.81     23.69 o 
   6   4  -2     1684.44     1575.77     52.93 o 
   8   4  -2      184.53      206.84     47.14 o 
  10   4  -2      671.57      616.28     38.35 o 
  12   4  -2      498.01      457.72     36.04 o 
  14   4  -2      108.72      137.52     27.50 o 
  16   4  -2      287.17      277.53     34.33 o 
 -11   5  -2      121.19      133.03     44.03 o 
  -9   5  -2       76.48       62.64     35.55 o 
  -7   5  -2       62.18       27.76     31.92 o 
  -5   5  -2       20.73       43.94     23.11 o 
  -3   5  -2      440.52      454.77    106.49 o 
  -1   5  -2      154.69      171.32     27.61 o 
   1   5  -2       20.33        2.01     16.44 o 
   3   5  -2      403.86      339.76     32.72 o 
   5   5  -2      446.89      415.90     35.72 o 
   7   5  -2      105.54      122.05     43.41 o 
   9   5  -2       81.21       55.17     21.53 o 
  11   5  -2       29.09       48.27     41.65 o 
  13   5  -2        4.82       -5.15     18.49 o 
 -21   1  -1      156.43      126.63     25.52 o 
 -19   1  -1       80.69      112.59     23.23 o 
 -17   1  -1      445.36      445.16     32.31 o 
 -15   1  -1      790.74      697.35     35.59 o 
 -13   1  -1      367.81      349.80     25.11 o 
 -11   1  -1     1617.23     1591.00     42.33 o 
  -9   1  -1     1290.29     1256.01     34.52 o 
  -7   1  -1      373.22      341.61     32.67 o 
  -5   1  -1      313.93      296.14     15.36 o 
  -3   1  -1    28547.79    30552.38    175.89 o 
  -1   1  -1      945.84      950.69     19.43 o 
   1   1  -1      896.05      940.48     17.49 o 
   3   1  -1     4003.98     3934.29     32.39 o 
   5   1  -1     5298.55     5451.07    108.37 o 
   7   1  -1     1758.72     1866.53     37.85 o 
   9   1  -1      316.48      293.96     14.07 o 
  11   1  -1      356.01      375.58     16.21 o 
  13   1  -1        4.71       38.85     17.49 o 
  15   1  -1      713.18      767.81     50.00 o 
  17   1  -1      344.73      312.25     33.04 o 
  19   1  -1      106.49       61.94     26.89 o 
  21   1  -1      145.49       69.20     42.92 o 
 -20   2  -1      189.57      213.59     29.69 o 
 -18   2  -1      547.64      561.16     36.96 o 
 -16   2  -1      398.32      428.21     30.73 o 
 -14   2  -1      477.45      519.37     30.46 o 
 -12   2  -1     2149.46     2171.97     51.07 o 
 -10   2  -1      256.15      245.18     19.19 o 
  -8   2  -1      303.62      357.53     16.73 o 
  -6   2  -1     3567.66     3557.55     42.63 o 
  -4   2  -1      474.48      431.84     12.73 o 
  -2   2  -1      830.84      816.52     27.52 o 
   0   2  -1     2612.35     2539.01     45.80 o 
   2   2  -1     1873.71     1801.12     38.28 o 
   4   2  -1     1635.17     1564.45     26.59 o 
   6   2  -1     2225.56     2065.99     34.38 o 
   8   2  -1     3609.45     3705.51     61.26 o 
  10   2  -1     1029.70      941.86     64.64 o 
  12   2  -1      538.18      508.14     30.28 o 
  14   2  -1      902.80      893.94     42.40 o 
  16   2  -1      569.06      490.73     50.71 o 
  18   2  -1      218.92      261.69     46.65 o 
  20   2  -1      100.15      124.84     46.09 o 
 -17   3  -1       53.26       42.38     25.49 o 
 -15   3  -1      211.80      208.70     23.80 o 
 -13   3  -1        3.11        5.99     13.23 o 
 -11   3  -1      381.71      450.38     25.42 o 
  -9   3  -1     1428.41     1448.80     32.71 o 
  -7   3  -1      200.96      237.33     24.30 o 
  -5   3  -1       24.07       26.28      8.69 o 
  -3   3  -1      173.26      166.42     12.49 o 
  -1   3  -1      475.80      486.60     29.27 o 
   1   3  -1       72.59       66.08     15.20 o 
   3   3  -1     1752.39     1655.90     57.91 o 
   5   3  -1      529.81      516.86     28.79 o 
   7   3  -1      169.90      184.01     15.93 o 
   9   3  -1     1121.24     1075.24     39.75 o 
  11   3  -1      762.81      707.47     43.50 o 
  13   3  -1      225.80      205.69     21.71 o 
  15   3  -1      183.00      193.67     27.76 o 
  17   3  -1       82.83       99.27     26.82 o 
  19   3  -1       25.39       -8.97     26.10 o 
 -10   4  -1       53.11       83.06     34.97 o 
  -8   4  -1       48.23       62.33     29.48 o 
  -6   4  -1       63.27       71.05     26.90 o 
  -4   4  -1      881.60      852.92     42.82 o 
  -2   4  -1      113.72      109.28     21.40 o 
   0   4  -1      102.77       65.29     25.48 o 
   2   4  -1      246.79      235.57     25.71 o 
   4   4  -1      290.08      248.24     40.98 o 
   6   4  -1      175.88      191.36     26.28 o 
   8   4  -1      606.27      637.27     37.48 o 
  10   4  -1       23.04        3.96     16.32 o 
  12   4  -1       60.79       55.28     22.02 o 
  14   4  -1       65.57       50.89     21.55 o 
  16   4  -1      695.26      705.94     54.72 o 
 -11   5  -1      244.73      253.19     52.65 o 
  -9   5  -1      619.82      646.23     68.12 o 
  -7   5  -1       28.43        6.01     27.54 o 
  -5   5  -1      399.26      341.36     35.61 o 
  -3   5  -1      337.88      386.41     37.24 o 
  -1   5  -1      294.30      288.18     32.06 o 
   1   5  -1      535.67      587.61     41.32 o 
   3   5  -1      560.83      514.11     76.19 o 
   5   5  -1      538.22      505.02     37.91 o 
   7   5  -1      106.86      105.45     24.66 o 
   9   5  -1      184.28      199.86     38.94 o 
  11   5  -1       70.06       74.17     23.26 o 
   0   6  -1      781.55      831.18     54.04 o 
   2   6  -1      196.69      181.85     32.64 o 
 -22   0   0       20.24       43.01     31.98 o 
 -20   0   0     1583.97     1586.28     81.15 o 
 -18   0   0      127.24      105.61     29.61 o 
 -16   0   0       94.87       73.94     24.89 o 
 -14   0   0      316.23      259.20     32.01 o 
 -12   0   0      809.39      811.98     45.41 o 
 -10   0   0     1908.45     2215.60     65.07 o 
  -8   0   0     2536.11     2482.13     62.48 o 
  -6   0   0     9996.58     9985.45    129.31 o 
  -4   0   0     4197.15     4560.11     97.28 o 
   2   0   0     2352.48     2393.37     36.48 o 
   4   0   0     4259.13     4338.01     86.87 o 
   8   0   0     2491.80     2405.87     64.45 o 
  10   0   0     1976.16     2142.05     67.84 o 
  12   0   0      774.23      798.79     50.37 o 
  14   0   0      307.64      310.56     39.37 o 
  16   0   0       84.63      101.02     32.57 o 
  18   0   0      114.02      138.03     38.30 o 
  20   0   0     1573.50     1518.81     89.99 o 
  22   0   0       24.60      -55.46     37.37 o 
 -21   1   0       20.58        1.50     18.35 o 
 -19   1   0      184.02      162.38     25.01 o 
 -17   1   0      394.05      355.43     29.15 o 
 -15   1   0      462.67      468.98     28.80 o 
 -13   1   0      424.30      410.93     25.67 o 
 -11   1   0      142.60      151.16     21.11 o 
  -9   1   0      497.29      509.87     23.79 o 
  -7   1   0      551.18      592.79     22.01 o 
  -5   1   0     4997.80     5015.94     81.06 o 
  -3   1   0    16391.20    16666.52    167.36 o 
  -1   1   0     1494.92     1563.42     12.04 o 
   1   1   0     1513.50     1590.78     19.90 o 
   3   1   0    16394.35    16769.34    106.12 o 
   5   1   0     5083.37     5111.96     58.05 o 
   7   1   0      574.49      582.49     34.92 o 
   9   1   0      502.01      520.65     25.81 o 
  11   1   0      154.76      169.10     10.60 o 
  13   1   0      441.42      505.04     54.84 o 
  15   1   0      444.27      478.76     34.18 o 
  17   1   0      391.15      446.10     36.69 o 
  19   1   0      182.35      201.13     31.43 o 
  21   1   0       20.16       -2.27     26.40 o 
 -20   2   0       95.62       66.16     21.92 o 
 -18   2   0       69.42       48.06     18.12 o 
 -16   2   0      124.41      126.99     19.81 o 
 -14   2   0      280.10      262.37     22.72 o 
 -12   2   0       61.84       54.34     14.62 o 
 -10   2   0      426.86      427.50     22.84 o 
  -8   2   0     1919.24     2095.23     35.26 o 
  -6   2   0      991.62     1015.36     21.86 o 
  -4   2   0      456.18      484.39     12.72 o 
  -2   2   0       79.57       96.62      5.50 o 
   0   2   0       72.22      100.80     12.64 o 
   2   2   0       77.65       69.69      7.42 o 
   4   2   0      453.73      480.98     16.53 o 
   6   2   0      984.17      978.74     33.78 o 
   8   2   0     1911.09     1916.56     35.35 o 
  10   2   0      425.73      403.90     21.07 o 
  12   2   0       60.18       33.29     13.52 o 
  14   2   0      281.45      268.63     22.25 o 
  16   2   0      123.63      174.48     27.46 o 
  18   2   0       69.49       79.03     26.03 o 
  20   2   0       97.41       46.49     40.27 o 
 -19   3   0      623.56      703.38     59.31 o 
 -17   3   0      234.70      236.88     30.90 o 
 -15   3   0      170.70      136.48     20.67 o 
 -13   3   0      475.23      468.34     32.58 o 
 -11   3   0     2750.37     2613.30     45.90 o 
  -9   3   0     2787.99     2702.17     43.88 o 
  -7   3   0      439.34      426.86     17.03 o 
  -5   3   0      157.57      151.76     12.87 o 
  -3   3   0      343.42      323.76     13.44 o 
  -1   3   0      328.70      340.40     25.16 o 
   1   3   0      309.18      299.53     22.06 o 
   3   3   0      329.26      313.34     14.39 o 
   5   3   0      160.91      166.08     19.82 o 
   7   3   0      442.09      512.99     22.82 o 
   9   3   0     2732.98     2740.72     79.34 o 
  11   3   0     2792.50     2857.47     55.66 o 
  13   3   0      475.79      421.12     46.08 o 
  15   3   0      165.85      158.62     26.35 o 
  17   3   0      242.13      244.68     32.15 o 
  19   3   0      625.99      606.88     46.84 o 
 -12   4   0      686.25      683.35     64.67 o 
 -10   4   0      240.08      283.94     44.92 o 
  -8   4   0      676.65      666.53     57.12 o 
  -6   4   0     2984.37     2940.25     73.82 o 
  -4   4   0      165.42      200.74     31.56 o 
  -2   4   0      339.01      359.01     43.35 o 
   0   4   0      346.27      294.47     27.60 o 
   2   4   0      326.55      294.39     27.47 o 
   4   4   0      180.05      201.77     25.90 o 
   6   4   0     2944.34     2686.36    167.03 o 
   8   4   0      702.35      620.11     42.42 o 
  10   4   0      244.27      232.11     28.70 o 
  12   4   0      672.17      746.08     64.10 o 
  14   4   0      883.99      791.01     47.74 o 
  16   4   0      247.52      322.37     76.78 o 
 -11   5   0       48.74       41.22     35.28 o 
  -9   5   0      358.26      354.25     54.38 o 
  -7   5   0       38.56       64.64     34.23 o 
  -5   5   0      167.24      178.32     31.84 o 
  -3   5   0      682.24      702.28     62.08 o 
  -1   5   0       35.87       34.72     19.87 o 
   1   5   0       37.50       51.56     46.69 o 
   3   5   0      675.15      635.32     41.41 o 
   5   5   0      164.10      148.92     26.82 o 
   7   5   0       41.31       29.10     20.60 o 
   9   5   0      353.90      320.71     47.06 o 
  11   5   0       48.43       46.39     22.86 o 
  -2   6   0       17.80       19.31     27.71 o 
   0   6   0      118.77      133.93     32.28 o 
   2   6   0       19.08       35.02     24.31 o 
 -21   1   1      142.08      113.06     49.56 o 
 -19   1   1       98.36      123.54     21.87 o 
 -17   1   1      341.09      274.98     48.59 o 
 -15   1   1      702.82      688.00     33.47 o 
 -13   1   1        6.97       -0.32     15.34 o 
 -11   1   1      360.66      331.96     15.30 o 
  -9   1   1      318.28      288.81     13.99 o 
  -7   1   1     1715.11     1863.17     34.80 o 
  -5   1   1     5380.36     5537.43     48.61 o 
  -3   1   1     4055.73     4045.46     31.19 o 
  -1   1   1      933.75      925.68     20.30 o 
   1   1   1      932.75      967.12     16.88 o 
   3   1   1    28605.34    29682.14    177.20 o 
   5   1   1      330.39      299.50     31.01 o 
   7   1   1      395.04      365.31     30.96 o 
   9   1   1     1291.35     1219.58     36.21 o 
  11   1   1     1593.62     1662.33     77.76 o 
  13   1   1      379.58      392.03     50.91 o 
  15   1   1      773.81      831.60     42.49 o 
  17   1   1      449.96      498.69     47.34 o 
  19   1   1       75.44      112.44     27.63 o 
  21   1   1      147.93      115.52     32.20 o 
 -20   2   1       98.13      125.75     24.10 o 
 -18   2   1      213.73      212.77     25.21 o 
 -16   2   1      566.84      486.06     30.92 o 
 -14   2   1      898.04      895.02     50.28 o 
 -12   2   1      540.61      476.68     25.57 o 
 -10   2   1     1029.57      912.56     30.50 o 
  -8   2   1     3568.01     3550.49     45.46 o 
  -6   2   1     2252.17     2127.64     30.62 o 
  -4   2   1     1655.03     1644.38     21.24 o 
  -2   2   1     1853.81     1797.49     22.08 o 
   0   2   1     2607.21     2552.47     45.64 o 
   2   2   1      857.59      813.66     18.35 o 
   4   2   1      470.06      453.13     15.55 o 
   6   2   1     3547.11     3498.08     44.25 o 
   8   2   1      331.46      356.09     21.19 o 
  10   2   1      269.25      241.16     18.28 o 
  12   2   1     2103.37     2187.20     46.51 o 
  14   2   1      497.37      515.55     32.69 o 
  16   2   1      411.85      378.58     33.48 o 
  18   2   1      526.69      559.22     84.05 o 
  20   2   1      190.93      171.10     36.68 o 
 -19   3   1       25.99       32.79     23.72 o 
 -17   3   1       84.63       68.26     21.14 o 
 -15   3   1      178.25      172.89     20.96 o 
 -13   3   1      222.68      208.74     20.13 o 
 -11   3   1      757.86      733.96     25.69 o 
  -9   3   1     1123.14     1143.38     27.89 o 
  -7   3   1      175.52      165.85     12.08 o 
  -5   3   1      520.80      535.38     14.55 o 
  -3   3   1     1752.91     1706.71     32.56 o 
  -1   3   1       70.68       50.75     15.01 o 
   1   3   1      488.59      525.98     17.57 o 
   3   3   1      169.33      169.72     12.27 o 
   5   3   1       21.57       36.85     10.73 o 
   7   3   1      208.90      224.87     31.31 o 
   9   3   1     1412.64     1441.56     37.91 o 
  11   3   1      395.15      396.93     20.84 o 
  13   3   1        2.74        1.06     18.96 o 
  15   3   1      206.53      237.53     29.80 o 
  17   3   1       49.75       51.35     25.02 o 
 -12   4   1       62.79       61.25     31.18 o 
 -10   4   1       24.67       51.91     28.59 o 
  -8   4   1      599.49      618.68     54.75 o 
  -6   4   1      177.55      166.85     25.55 o 
  -4   4   1      289.80      277.26     27.73 o 
  -2   4   1      240.82      225.56     28.95 o 
   0   4   1      100.11      110.54     20.81 o 
   2   4   1      112.10      111.58     20.41 o 
   4   4   1      873.60      905.68     42.83 o 
   6   4   1       65.93       95.29     35.54 o 
   8   4   1       48.46       78.14     21.32 o 
  10   4   1       51.82       26.94     40.28 o 
  12   4   1      122.77       96.54     25.20 o 
  14   4   1      369.24      349.18     51.25 o 
  16   4   1       65.64        5.44     22.62 o 
 -11   5   1       74.77      144.25     42.70 o 
  -9   5   1      184.18      275.50     49.76 o 
  -7   5   1      106.64      124.07     38.42 o 
  -5   5   1      518.44      550.06     60.28 o 
  -3   5   1      575.99      655.32     42.98 o 
  -1   5   1      514.56      492.51     38.10 o 
   1   5   1      289.36      258.06     33.37 o 
   3   5   1      338.12      353.15     34.43 o 
   5   5   1      394.43      351.33     34.09 o 
   7   5   1       24.08       29.51     24.99 o 
   9   5   1      616.16      612.15     43.35 o 
  11   5   1      250.60      263.69     51.25 o 
  -2   6   1      186.96      232.72     39.41 o 
   0   6   1      793.31      802.96     85.96 o 
 -22   0   2      387.46      447.97     52.38 o 
 -20   0   2      689.96      568.62     52.31 o 
 -18   0   2      995.82      957.83     60.02 o 
 -16   0   2      132.84      112.15     27.11 o 
 -14   0   2      690.24      714.47     46.24 o 
 -12   0   2     8962.76     9056.85     92.57 o 
 -10   0   2       68.55       61.85      9.64 o 
  -8   0   2     1646.41     1529.86     29.36 o 
  -6   0   2     3317.50     3513.89     44.20 o 
  -4   0   2     3256.36     3356.90     55.61 o 
  -2   0   2    17544.26    18217.44    199.28 o 
   0   0   2      467.88      575.24     19.81 o 
   2   0   2     2105.70     1997.44     27.47 o 
   4   0   2      218.71      181.02      9.88 o 
   6   0   2      989.58     1005.93     39.68 o 
   8   0   2     2262.18     2131.70     63.62 o 
  10   0   2      369.48      332.16     33.37 o 
  12   0   2      791.08      755.17     51.33 o 
  14   0   2     1925.17     1791.63     78.35 o 
  16   0   2     1025.10     1077.03     66.15 o 
  18   0   2     1194.75     1222.21     76.78 o 
  20   0   2      872.90      869.56     74.16 o 
 -21   1   2      104.98       83.29     22.17 o 
 -19   1   2      339.83      316.63     29.84 o 
 -17   1   2      348.36      334.82     41.69 o 
 -15   1   2      564.07      534.07     30.21 o 
 -13   1   2      373.56      360.04     33.41 o 
 -11   1   2      421.19      443.06     23.28 o 
  -9   1   2     3178.13     3455.71     42.28 o 
  -7   1   2     2171.91     2275.37     31.35 o 
  -5   1   2     4396.72     4442.74     52.76 o 
  -3   1   2     1038.63     1064.17     23.48 o 
  -1   1   2      616.19      594.44     17.76 o 
   1   1   2     7526.95     8320.45    113.99 o 
   3   1   2     5231.90     5234.18     47.78 o 
   5   1   2      204.24      218.65     20.55 o 
   7   1   2      587.21      593.14     24.89 o 
   9   1   2     1301.68     1338.82     26.75 o 
  11   1   2      357.61      329.29     24.16 o 
  13   1   2      454.40      418.19     29.83 o 
  15   1   2     1400.77     1493.87     54.20 o 
  17   1   2      468.17      483.60     52.38 o 
  19   1   2      192.24      178.75     32.24 o 
  21   1   2      286.91      367.29     42.09 o 
 -20   2   2       27.47       19.01     17.12 o 
 -18   2   2      161.02      188.22     25.20 o 
 -16   2   2      255.29      244.58     23.72 o 
 -14   2   2       98.29       67.13     12.38 o 
 -12   2   2       26.27       16.99      9.93 o 
 -10   2   2      161.24      166.98     14.26 o 
  -8   2   2     1232.63     1183.99     26.34 o 
  -6   2   2      620.46      630.00     21.38 o 
  -4   2   2     2621.04     2790.19     34.37 o 
  -2   2   2        0.94        8.38      5.47 o 
   0   2   2       50.24       56.08     19.25 o 
   2   2   2      766.75      909.11     16.21 o 
   4   2   2     1441.92     1498.77     23.55 o 
   6   2   2     4493.63     4666.84     54.17 o 
   8   2   2      222.83      236.72     24.90 o 
  10   2   2      438.02      505.54     27.37 o 
  12   2   2     2012.30     2056.04     46.10 o 
  14   2   2      268.29      264.91     27.43 o 
  16   2   2       62.88       47.10     22.39 o 
  18   2   2        0.34       45.04     23.62 o 
  20   2   2       25.91        4.37     26.24 o 
 -19   3   2      218.01      183.76     25.49 o 
 -17   3   2       59.77       43.99     17.33 o 
 -15   3   2      133.30      152.96     20.29 o 
 -13   3   2     1337.73     1320.36     40.32 o 
 -11   3   2       24.78       28.87     11.10 o 
  -9   3   2      347.24      372.04     17.83 o 
  -7   3   2      421.85      407.80     16.56 o 
  -5   3   2      426.01      417.38     13.62 o 
  -3   3   2     1621.96     1611.70     45.36 o 
  -1   3   2     1955.36     1826.98     47.58 o 
   1   3   2     1585.02     1509.24     30.05 o 
   3   3   2      901.86      885.46     24.98 o 
   5   3   2      701.57      657.25     19.08 o 
   7   3   2     2498.47     2405.37     40.38 o 
   9   3   2      502.69      477.80     20.44 o 
  11   3   2      186.43      183.26     19.45 o 
  13   3   2      179.20      196.10     49.42 o 
  15   3   2       82.74       49.80     17.60 o 
  17   3   2       37.52       63.62     26.53 o 
 -12   4   2      502.41      497.88     57.09 o 
 -10   4   2      677.00      584.05     56.97 o 
  -8   4   2      201.42      188.00     36.88 o 
  -6   4   2     1669.99     1692.62     56.68 o 
  -4   4   2      234.76      252.33     48.97 o 
  -2   4   2      388.57      375.77     29.45 o 
   0   4   2     1126.88     1062.51     49.22 o 
   2   4   2     1033.47     1021.85     43.45 o 
   4   4   2     1028.32     1070.63     45.30 o 
   6   4   2      652.31      667.20     38.69 o 
   8   4   2      419.36      421.56     34.24 o 
  10   4   2      316.81      371.09     42.04 o 
  12   4   2      255.33      233.49     31.93 o 
  14   4   2      104.51      109.52     46.48 o 
 -13   5   2        5.71       -6.96     32.23 o 
 -11   5   2       30.32        1.69     32.72 o 
  -9   5   2       79.53      164.71     42.52 o 
  -7   5   2      103.85      108.66     27.98 o 
  -5   5   2      455.29      567.56     41.80 o 
  -3   5   2      394.84      417.49     36.77 o 
  -1   5   2       21.83       34.07     21.00 o 
   1   5   2      149.13      141.45     26.80 o 
   3   5   2      442.54      377.84     34.38 o 
   5   5   2       21.87       13.28     30.41 o 
   7   5   2       65.14       65.13     23.47 o 
   9   5   2       75.07       53.59     23.83 o 
  11   5   2      124.80      194.64     33.35 o 
 -21   1   3      233.72      257.89     63.74 o 
 -19   1   3      270.27      295.51     28.85 o 
 -17   1   3      705.81      646.32     35.69 o 
 -15   1   3     1723.18     1602.52     81.51 o 
 -13   1   3      128.33      153.65     13.70 o 
 -11   1   3      264.91      290.55     15.92 o 
  -9   1   3     6135.51     6307.32    112.80 o 
  -7   1   3     1775.27     1633.55     28.33 o 
  -5   1   3      828.22      885.41     24.07 o 
  -3   1   3     4446.96     4516.65     42.35 o 
  -1   1   3     6887.38     6917.99     56.27 o 
   1   1   3     1047.62     1099.39     26.38 o 
   3   1   3     2947.36     3104.40     31.97 o 
   5   1   3      961.93     1064.18     26.13 o 
   7   1   3      140.47      155.45     11.24 o 
   9   1   3      214.38      227.44     14.01 o 
  11   1   3      597.50      548.94     30.40 o 
  13   1   3     1311.57     1349.91     47.54 o 
  15   1   3      537.68      523.60     35.53 o 
  17   1   3      549.34      550.35     38.70 o 
  19   1   3      194.78      214.95     33.69 o 
 -20   2   3     1156.73     1060.82     47.82 o 
 -18   2   3      451.16      454.77     32.37 o 
 -16   2   3      727.09      711.89     35.91 o 
 -14   2   3      541.17      577.90     23.80 o 
 -12   2   3      460.83      434.57     20.39 o 
 -10   2   3     2086.28     2092.53     33.01 o 
  -8   2   3      144.66      175.42     13.40 o 
  -6   2   3     2857.82     3014.67     47.18 o 
  -4   2   3     1250.28     1294.12     24.18 o 
  -2   2   3      672.55      653.03     61.06 o 
   0   2   3     5505.74     5668.56     72.68 o 
   2   2   3     1950.36     1941.09     34.14 o 
   4   2   3     4839.26     4852.74     52.84 o 
   6   2   3     3263.12     3289.65     46.56 o 
   8   2   3      774.26      752.07     25.93 o 
  10   2   3     4087.79     4068.13     61.48 o 
  12   2   3      138.56      151.80     22.87 o 
  14   2   3      439.11      425.48     33.59 o 
  16   2   3      775.84      783.86     97.30 o 
  18   2   3       87.69       88.90     27.77 o 
 -19   3   3      115.87      121.82     23.48 o 
 -17   3   3       98.91      118.86     20.53 o 
 -15   3   3       57.53       66.57     13.38 o 
 -13   3   3      806.64      775.09     27.59 o 
 -11   3   3       63.37       63.31     14.10 o 
  -9   3   3      131.90      158.62     14.10 o 
  -7   3   3      163.85      167.22     22.61 o 
  -5   3   3       64.90       96.16     10.61 o 
  -3   3   3     1182.61     1158.49     38.82 o 
  -1   3   3      576.52      664.50     30.95 o 
   1   3   3      200.74      223.26     14.78 o 
   3   3   3      708.97      650.63     16.86 o 
   5   3   3      648.95      610.45     19.09 o 
   7   3   3     2681.02     2670.20     40.63 o 
   9   3   3      525.46      483.40     21.08 o 
  11   3   3      639.32      645.23     37.15 o 
  13   3   3      284.77      288.89     23.89 o 
  15   3   3      250.92      209.46     31.70 o 
  17   3   3       65.58      105.66     39.53 o 
 -14   4   3       40.71       65.50     33.43 o 
 -12   4   3       85.46       80.32     32.16 o 
 -10   4   3      197.58      185.47     39.93 o 
  -8   4   3      155.53      151.27     33.52 o 
  -6   4   3      211.93      214.98     26.59 o 
  -4   4   3       89.52       75.58     43.80 o 
  -2   4   3      153.84      162.75     22.81 o 
   0   4   3      119.51      133.26     42.04 o 
   2   4   3      220.53      218.89     24.85 o 
   4   4   3      487.78      500.06     33.60 o 
   6   4   3       19.25       22.14     17.97 o 
   8   4   3        8.11      -18.51     16.13 o 
  10   4   3       45.16       12.81     21.46 o 
  12   4   3      125.58       77.50     34.01 o 
  14   4   3       41.37       36.81     24.35 o 
 -13   5   3      230.45      245.74     52.78 o 
 -11   5   3       17.87       30.01     34.32 o 
  -9   5   3      974.57      874.59     72.99 o 
  -7   5   3      486.21      500.41     58.54 o 
  -5   5   3       36.18       18.81     22.09 o 
  -3   5   3     1393.66     1400.74     83.00 o 
  -1   5   3      413.75      441.52     36.89 o 
   1   5   3      559.53      566.34     76.82 o 
   3   5   3      227.92      231.10     30.64 o 
   5   5   3      416.74      446.09     74.88 o 
   7   5   3      280.65      257.47     64.11 o 
   9   5   3       17.73       42.95     22.61 o 
 -22   0   4       95.10      159.69     39.28 o 
 -20   0   4       64.85       88.21     30.35 o 
 -18   0   4      114.86      135.16     33.24 o 
 -16   0   4      231.64      206.61     33.06 o 
 -14   0   4      573.33      528.43     25.03 o 
 -12   0   4     2406.58     2293.56     46.58 o 
 -10   0   4      503.79      479.09     33.01 o 
  -8   0   4      372.12      344.60     25.76 o 
  -6   0   4     5405.73     5264.65     93.04 o 
  -4   0   4    17829.75    17269.46    211.44 o 
  -2   0   4     1093.91     1113.39     38.11 o 
   0   0   4     7541.34     7624.95    112.70 o 
   2   0   4     8710.53     8786.10    121.33 o 
   4   0   4     1142.81     1135.46     27.14 o 
   6   0   4     3193.11     3205.83     46.77 o 
   8   0   4     3768.55     3743.25     94.31 o 
  10   0   4      679.07      627.56     45.41 o 
  12   0   4      166.38      181.07     31.55 o 
  14   0   4      265.70      227.56     36.60 o 
  16   0   4     2496.58     2495.75    102.66 o 
  18   0   4     1512.90     1541.46     85.47 o 
  20   0   4      300.65      430.13     58.08 o 
 -23   1   4       92.42       91.49     30.10 o 
 -21   1   4       45.95       24.70     34.18 o 
 -19   1   4       79.23       91.62     21.02 o 
 -17   1   4      554.40      536.73     32.67 o 
 -15   1   4       70.34       51.67     12.27 o 
 -13   1   4      379.94      411.22     30.85 o 
 -11   1   4      292.36      322.66     21.48 o 
  -9   1   4      578.21      589.27     33.33 o 
  -7   1   4     2854.82     2923.95     47.27 o 
  -5   1   4      710.61      771.22     22.90 o 
  -3   1   4     1393.55     1398.23     32.55 o 
  -1   1   4     1513.78     1438.74     33.71 o 
   1   1   4      171.47      187.58     13.11 o 
   3   1   4     4844.52     5149.75     64.88 o 
   5   1   4     1934.35     1947.63     31.91 o 
   7   1   4     1323.72     1314.30     60.11 o 
   9   1   4      586.63      609.33     19.27 o 
  11   1   4      202.60      212.98     22.28 o 
  13   1   4     2071.08     2007.27     58.12 o 
  15   1   4       38.93       72.20     22.18 o 
  17   1   4      116.91      126.20     25.88 o 
  19   1   4      208.82      201.15     33.83 o 
 -22   2   4      149.19      114.31     25.45 o 
 -20   2   4      362.11      307.63     30.29 o 
 -18   2   4      452.59      349.95     29.52 o 
 -16   2   4      123.53       91.39     19.22 o 
 -14   2   4      162.51      136.53     15.20 o 
 -12   2   4      811.46      787.99     26.56 o 
 -10   2   4      127.81      175.95     12.62 o 
  -8   2   4       15.81       21.89      9.59 o 
  -6   2   4     1865.78     2087.84     40.39 o 
  -4   2   4      107.30       95.11     13.13 o 
  -2   2   4      609.61      627.28     28.99 o 
   0   2   4      536.58      596.19     24.49 o 
   2   2   4     1871.05     2000.82     44.70 o 
   4   2   4      318.85      349.63     16.38 o 
   6   2   4      160.13      141.36     11.41 o 
   8   2   4       64.25       71.66     10.49 o 
  10   2   4      588.36      602.83     26.64 o 
  12   2   4       44.48       27.61     15.20 o 
  14   2   4      232.25      202.05     22.45 o 
  16   2   4        7.86        5.34     16.75 o 
  18   2   4        0.89        5.75     18.27 o 
 -19   3   4      163.45      208.27     26.05 o 
 -17   3   4      438.56      433.97     30.44 o 
 -15   3   4      364.85      361.68     21.91 o 
 -13   3   4      353.96      323.58     17.97 o 
 -11   3   4      446.13      490.60     19.93 o 
  -9   3   4      207.16      218.98     15.95 o 
  -7   3   4      181.74      184.68     12.46 o 
  -5   3   4      713.07      742.44     21.90 o 
  -3   3   4     1542.67     1608.67     61.64 o 
  -1   3   4      303.42      277.56     22.16 o 
   1   3   4      575.12      582.13     29.97 o 
   3   3   4      681.33      699.17     24.87 o 
   5   3   4      596.56      610.43     20.06 o 
   7   3   4     2514.93     2493.81     42.72 o 
   9   3   4      858.50      811.49     26.84 o 
  11   3   4      153.24      137.65     18.48 o 
  13   3   4      391.23      392.76     35.05 o 
  15   3   4      264.74      279.88     81.00 o 
 -14   4   4      140.69      137.79     25.97 o 
 -12   4   4      264.47      336.81     48.52 o 
 -10   4   4      278.70      306.00     45.41 o 
  -8   4   4      204.32      228.08     37.53 o 
  -6   4   4      985.30     1047.05     45.84 o 
  -4   4   4      174.91      202.80     24.89 o 
  -2   4   4      197.95      232.51     25.50 o 
   0   4   4      940.76      926.88     42.18 o 
   2   4   4      903.36      819.28     40.37 o 
   4   4   4      620.80      597.62     37.07 o 
   6   4   4      183.23      189.46     25.96 o 
   8   4   4      490.51      512.26     38.15 o 
  10   4   4      944.02      929.68     49.00 o 
  12   4   4      234.88      191.45     31.77 o 
  14   4   4      590.35      664.57    101.83 o 
 -11   5   4      182.29      245.24     52.59 o 
  -9   5   4      486.47      509.71     59.06 o 
  -7   5   4       28.30       29.93     22.68 o 
  -5   5   4       30.10       40.90     21.98 o 
  -3   5   4      162.89      169.53     28.26 o 
  -1   5   4      911.61      753.22     44.93 o 
   1   5   4       89.75       57.33     22.05 o 
   3   5   4      100.38       68.75     23.81 o 
   5   5   4       74.95       91.94     25.12 o 
   7   5   4       57.91       44.34     23.39 o 
   9   5   4       68.69      103.29     28.23 o 
 -23   1   5       27.05       17.32     21.01 o 
 -21   1   5      128.43      126.44     31.93 o 
 -19   1   5      697.65      723.45     40.94 o 
 -17   1   5      540.76      554.16     33.81 o 
 -15   1   5      611.92      574.34     24.57 o 
 -13   1   5      322.10      345.24     19.73 o 
 -11   1   5      166.75      143.50     14.32 o 
  -7   1   5      789.86      790.85     25.17 o 
  -5   1   5      327.37      324.28     17.47 o 
  -3   1   5     1335.44     1298.09     20.64 o 
  -1   1   5     5678.11     5821.70     52.81 o 
   1   1   5     1079.09     1179.09     29.95 o 
   3   1   5      704.64      676.34     39.33 o 
   5   1   5     2581.00     2621.92     39.84 o 
   7   1   5      478.77      484.63     34.24 o 
   9   1   5      516.29      554.67     30.20 o 
  11   1   5     1149.80     1147.99     43.78 o 
  13   1   5      377.32      376.97     30.41 o 
  15   1   5       63.37       60.88     21.27 o 
  17   1   5      334.75      356.33     39.48 o 
 -22   2   5      672.55      661.27     43.53 o 
 -20   2   5       24.63       39.32     22.28 o 
 -18   2   5      330.95      361.82     33.40 o 
 -16   2   5      457.46      474.82     28.52 o 
 -14   2   5      226.11      238.26     18.77 o 
 -12   2   5      673.21      694.39     48.73 o 
 -10   2   5     1451.20     1438.42     31.71 o 
  -8   2   5     1353.98     1323.02     30.59 o 
  -6   2   5     1380.51     1427.18     39.22 o 
  -4   2   5     1309.49     1188.14     32.75 o 
  -2   2   5     3745.15     3690.58     47.44 o 
   0   2   5     1131.09     1125.97     37.39 o 
   2   2   5     1050.64     1038.41     22.28 o 
   4   2   5     1068.31     1071.49     23.92 o 
   6   2   5      432.24      401.32     17.13 o 
   8   2   5      829.21      770.43     23.28 o 
  10   2   5      415.08      415.28     24.09 o 
  12   2   5      144.58      135.97     23.92 o 
  14   2   5      301.69      276.09     28.46 o 
  16   2   5      293.45      307.61     28.31 o 
 -19   3   5       45.15       66.80     19.97 o 
 -17   3   5       70.25       80.83     36.96 o 
 -15   3   5       76.26      116.76     15.99 o 
 -13   3   5      563.89      570.94     25.99 o 
 -11   3   5       13.02       22.92     10.33 o 
  -9   3   5      655.62      627.49     21.21 o 
  -7   3   5     1086.06     1125.33     40.01 o 
  -5   3   5      654.23      681.73     22.10 o 
  -3   3   5      342.31      347.71     33.38 o 
  -1   3   5      507.13      489.60     26.91 o 
   1   3   5      232.31      211.44     21.30 o 
   3   3   5      153.89      147.49     15.72 o 
   5   3   5      280.60      283.78     15.80 o 
   7   3   5       71.77       66.34     10.68 o 
   9   3   5      159.02      153.40     23.66 o 
  11   3   5      173.51      153.75     26.18 o 
  13   3   5       58.38       85.48     23.82 o 
  15   3   5        5.32        1.12     20.36 o 
 -16   4   5       51.26       40.58     28.34 o 
 -14   4   5      173.91      225.35     29.54 o 
 -12   4   5      121.51       92.28     23.18 o 
 -10   4   5       39.64       35.18     26.34 o 
  -8   4   5      532.81      549.58     50.16 o 
  -6   4   5      226.95      224.57     31.58 o 
  -4   4   5       72.68      123.84     26.40 o 
  -2   4   5       67.07       28.53     17.61 o 
   0   4   5      328.71      348.58     29.28 o 
   2   4   5      677.15      653.73     37.50 o 
   4   4   5      207.27      157.05     29.11 o 
   6   4   5      173.73      207.12     38.96 o 
   8   4   5      169.34      145.05     26.32 o 
  10   4   5      353.54      351.58     36.43 o 
  12   4   5      270.65      314.97     64.90 o 
 -11   5   5      524.76      605.50     66.89 o 
  -9   5   5      316.24      359.05     51.33 o 
  -7   5   5      111.36      188.61     30.77 o 
  -5   5   5       51.29       76.03     25.42 o 
  -3   5   5      244.51      236.99     30.66 o 
  -1   5   5       49.87       35.14     21.40 o 
   1   5   5      218.89      232.75     30.67 o 
   3   5   5      259.72      227.44     31.04 o 
   5   5   5      137.11      162.09     29.27 o 
   7   5   5      228.05      272.16     34.87 o 
 -22   0   6      304.45      333.51     47.88 o 
 -20   0   6      246.82      192.19     39.10 o 
 -18   0   6     1219.67     1312.94     71.29 o 
 -16   0   6     5452.56     5438.79    142.52 o 
 -14   0   6     1059.40     1098.32     39.51 o 
 -12   0   6     4250.92     4099.91     71.24 o 
 -10   0   6     2082.64       -2.65      5.18 o 
  -8   0   6      357.01      386.66     31.06 o 
  -6   0   6     2735.78     3214.00     81.49 o 
  -4   0   6     3640.84     3530.63     84.08 o 
  -2   0   6     1608.32     1839.15     29.56 o 
   0   0   6       58.17       55.73     16.30 o 
   2   0   6     2516.24     2448.67     65.07 o 
   4   0   6     5133.72     5418.96    139.14 o 
   6   0   6     1407.39     1474.69     37.32 o 
   8   0   6     2107.06     2052.06     75.02 o 
  10   0   6     1077.60      896.74     56.84 o 
  12   0   6      280.73      250.57     37.80 o 
  14   0   6     1364.13     1217.71     72.16 o 
  16   0   6     1109.35     1109.69     73.05 o 
  18   0   6      129.94      226.05     47.54 o 
 -21   1   6      208.78      241.91     30.24 o 
 -19   1   6      781.08      615.10     38.11 o 
 -17   1   6      257.41      241.91     26.46 o 
 -15   1   6     1168.30     1224.46     36.35 o 
 -13   1   6     1346.41     1493.16     37.56 o 
 -11   1   6      251.83      190.37     29.48 o 
  -9   1   6     1009.50      967.85     47.72 o 
  -7   1   6     1143.70     1188.69     30.47 o 
  -5   1   6     1001.66     1093.83     57.40 o 
  -3   1   6       88.28       88.39     11.12 o 
  -1   1   6     1124.67     1214.37     22.34 o 
   1   1   6     2679.69     2816.61     81.89 o 
   3   1   6       62.05       46.99     12.33 o 
   5   1   6      215.70      198.35     14.89 o 
   7   1   6      813.48      817.11     36.63 o 
   9   1   6       20.04       16.38     27.79 o 
  11   1   6      361.38      366.57     29.44 o 
  13   1   6       92.76      111.74     23.34 o 
  15   1   6       18.62       45.47     22.71 o 
  17   1   6      278.85      259.46     33.40 o 
 -20   2   6       92.38       71.38     22.59 o 
 -18   2   6       24.83       34.79     16.88 o 
 -16   2   6        7.26       33.85     13.10 o 
 -14   2   6      127.69      131.59     16.71 o 
 -12   2   6      210.74      237.51     24.13 o 
 -10   2   6      501.83      513.22     22.19 o 
  -8   2   6      203.82      192.21     19.25 o 
  -6   2   6       15.19        6.82     20.40 o 
  -4   2   6       12.34        9.70      9.63 o 
  -2   2   6       20.51       19.30      8.69 o 
   0   2   6       58.33       70.53     11.14 o 
   2   2   6      557.73      587.18     18.80 o 
   4   2   6       57.26       56.97     10.12 o 
   6   2   6       65.69       72.46     13.20 o 
   8   2   6      116.38      109.14     13.07 o 
  10   2   6      307.14      325.03     22.39 o 
  12   2   6      239.54      222.71     21.86 o 
  14   2   6      164.26      187.84     22.75 o 
  16   2   6       43.87       38.79     19.37 o 
 -19   3   6      154.92      212.56     46.58 o 
 -17   3   6       94.59       91.54     20.64 o 
 -15   3   6       28.42       52.93     15.31 o 
 -13   3   6      304.81      293.61     18.49 o 
 -11   3   6       74.09       81.08     12.61 o 
  -9   3   6      754.16      759.29     27.32 o 
  -7   3   6     1462.21     1443.88     29.82 o 
  -5   3   6     2864.66     2963.46     51.90 o 
  -3   3   6     1403.11     1378.52     34.99 o 
  -1   3   6      305.08      302.45     25.06 o 
   1   3   6     1403.16     1393.02     36.52 o 
   3   3   6      981.48      970.39     27.35 o 
   5   3   6      107.85       73.40     12.46 o 
   7   3   6     1052.12      955.29     28.95 o 
   9   3   6      232.81      262.66     28.29 o 
  11   3   6      176.14      201.41     34.37 o 
  13   3   6      320.66      304.29     33.74 o 
 -16   4   6       81.41       77.09     29.67 o 
 -14   4   6       54.72       71.58     22.51 o 
 -12   4   6       47.24       58.65     39.62 o 
 -10   4   6     2098.06     2013.97     64.57 o 
  -8   4   6      561.26      572.75     37.46 o 
  -6   4   6     1199.37     1226.77     65.96 o 
  -4   4   6     1211.40     1211.08     47.31 o 
  -2   4   6     1114.57     1212.53     46.27 o 
   0   4   6      307.77      344.02     37.20 o 
   2   4   6      225.22      269.37     41.30 o 
   4   4   6      522.34      463.70     47.89 o 
   6   4   6      228.23      237.33     23.18 o 
   8   4   6       13.71       16.71     20.68 o 
  10   4   6     1182.67     1228.03     58.05 o 
 -11   5   6       48.96       14.19     31.36 o 
  -9   5   6       60.10       67.88     23.67 o 
  -7   5   6      248.14      295.50     33.82 o 
  -5   5   6       12.88        6.09     19.76 o 
  -3   5   6      132.97      139.41     40.04 o 
  -1   5   6      177.86      199.25     29.85 o 
   1   5   6      163.83      168.23     35.08 o 
   3   5   6       86.66       93.88     24.83 o 
   5   5   6       77.60       77.95     25.05 o 
 -21   1   7      559.03      640.69     70.14 o 
 -19   1   7      267.31      314.35     31.22 o 
 -17   1   7      108.47      114.75     17.77 o 
 -15   1   7      857.30      912.36     33.21 o 
 -13   1   7     2750.54     2648.87     51.28 o 
 -11   1   7      122.37      134.70     25.26 o 
  -9   1   7     1154.39     1135.88     55.27 o 
  -7   1   7     1241.77     1339.44     32.80 o 
  -5   1   7      393.47      402.65     19.69 o 
  -3   1   7      194.44      222.92     13.02 o 
  -1   1   7     1963.67     2010.35     29.88 o 
   1   1   7      138.76      148.45     15.67 o 
   3   1   7      152.82      159.34     17.22 o 
   5   1   7     1002.75     1039.24     42.03 o 
   7   1   7     1430.00     1404.88     34.41 o 
   9   1   7      107.98      112.49     20.56 o 
  11   1   7      121.97      120.85     23.86 o 
  13   1   7      762.64      727.57     42.43 o 
  15   1   7      225.79      222.98     30.84 o 
 -20   2   7      149.64      146.93     38.70 o 
 -18   2   7      358.11      479.43     34.98 o 
 -16   2   7      351.02      414.77     25.59 o 
 -14   2   7      310.37      326.37     27.92 o 
 -12   2   7      824.45      735.24     35.38 o 
 -10   2   7     1185.95     1230.96     33.23 o 
  -8   2   7      369.73      346.25     23.29 o 
  -6   2   7     1165.08     1034.77     34.96 o 
  -4   2   7     1504.68     1467.37     29.93 o 
  -2   2   7     2136.98     2036.62     43.45 o 
   0   2   7      435.69      384.76     18.64 o 
   2   2   7     1297.63     1310.56     32.16 o 
   4   2   7     1449.05     1415.41     35.16 o 
   6   2   7      854.56      885.83     25.83 o 
   8   2   7      449.46      503.27     25.84 o 
  10   2   7     1670.68     1605.08     56.90 o 
  12   2   7      138.74      121.14     19.62 o 
  14   2   7      406.28      454.20     31.35 o 
 -19   3   7       80.94      109.31     35.58 o 
 -17   3   7        5.03       16.52     13.43 o 
 -15   3   7      193.81      166.67     23.63 o 
 -13   3   7       45.19       56.25     12.57 o 
 -11   3   7      134.65      137.55     15.07 o 
  -9   3   7       97.67       97.95     14.95 o 
  -7   3   7      728.80      688.30     23.22 o 
  -5   3   7     1194.26     1238.30     34.26 o 
  -3   3   7      150.45      139.79     15.84 o 
  -1   3   7      272.17      251.92     19.58 o 
   1   3   7      140.85      116.65     15.23 o 
   3   3   7      255.57      210.10     15.98 o 
   5   3   7      490.37      447.55     21.43 o 
   7   3   7      495.51      467.83     25.42 o 
   9   3   7      181.10      188.57     24.97 o 
  11   3   7      364.15      357.48     33.90 o 
  13   3   7      431.52      472.74     76.58 o 
 -16   4   7       10.63       57.68     28.07 o 
 -14   4   7       92.83       85.60     23.56 o 
 -12   4   7       50.27       55.53     28.84 o 
 -10   4   7      304.23      311.26     35.69 o 
  -8   4   7      250.52      262.85     35.08 o 
  -6   4   7      140.51      144.88     20.42 o 
  -4   4   7      243.96      244.95     22.64 o 
  -2   4   7      591.38      575.56     29.39 o 
   0   4   7      231.39      206.79     21.43 o 
   2   4   7       79.71       59.64     16.07 o 
   4   4   7      276.41      286.56     23.86 o 
   6   4   7      279.23      289.81     25.36 o 
   8   4   7       55.91       51.63     22.09 o 
  10   4   7      114.98       77.58     27.00 o 
  -9   5   7       35.10       34.54     21.54 o 
  -7   5   7      681.01      830.98     98.41 o 
  -5   5   7       66.65       79.17     24.85 o 
  -3   5   7      240.21      265.02     33.85 o 
  -1   5   7      693.16      732.99     37.63 o 
   1   5   7      678.16      663.48     36.52 o 
   3   5   7      128.83      162.05     23.90 o 
 -22   0   8      190.11      260.03     46.06 o 
 -20   0   8      594.91      655.87     59.99 o 
 -18   0   8     1693.65     1624.79     81.89 o 
 -16   0   8      672.93      676.05     36.66 o 
 -14   0   8     1446.20     1493.31     50.37 o 
 -12   0   8      500.74      473.63     40.61 o 
 -10   0   8      839.16      755.91     47.38 o 
  -8   0   8      179.37      174.44     27.57 o 
  -6   0   8      617.75      514.33     38.85 o 
  -4   0   8     2101.70     2022.42     71.42 o 
  -2   0   8     2698.58     2716.61     38.95 o 
   0   0   8     1616.48     1622.30     62.08 o 
   2   0   8     3178.58     3130.14     85.68 o 
   4   0   8      690.97      659.94     40.64 o 
   6   0   8      180.67      188.58     20.20 o 
   8   0   8     1347.42     1235.92     65.62 o 
  10   0   8      665.50      682.64     56.04 o 
  12   0   8      229.53      215.76     39.77 o 
  14   0   8        9.67       63.53     30.07 o 
  16   0   8      511.64      626.14     63.93 o 
 -21   1   8      410.36      514.36     49.53 o 
 -19   1   8      148.98      217.90     29.43 o 
 -17   1   8      387.89      446.79     27.34 o 
 -15   1   8      378.00      457.60     26.86 o 
 -13   1   8      289.93      287.33     26.84 o 
 -11   1   8      902.46      983.77     56.41 o 
  -9   1   8      440.36      377.85     26.50 o 
  -7   1   8      116.20      133.49     12.10 o 
  -5   1   8      100.60       88.52     14.11 o 
  -3   1   8     1597.36     1611.49     35.71 o 
  -1   1   8     1141.35     1113.61     23.38 o 
   1   1   8     1069.62      987.37     32.88 o 
   3   1   8      970.20      985.30     34.33 o 
   5   1   8      588.17      568.26     29.16 o 
   7   1   8      146.90      118.82     20.81 o 
   9   1   8      945.76      913.01     66.70 o 
  11   1   8      149.29      112.98     45.81 o 
  13   1   8      275.52      269.06     45.94 o 
  15   1   8       90.77       97.75     27.40 o 
 -20   2   8       31.16       56.60     21.67 o 
 -18   2   8        9.82       25.89     21.09 o 
 -16   2   8       49.47       38.02     14.80 o 
 -14   2   8       48.43       43.80     14.42 o 
 -12   2   8      211.10      211.86     30.55 o 
 -10   2   8     1705.78     1708.65    106.95 o 
  -8   2   8       43.24       42.13     13.88 o 
  -6   2   8     1085.40     1008.52     35.52 o 
  -4   2   8      367.71      356.01     23.54 o 
  -2   2   8     1258.31     1209.05     28.42 o 
   0   2   8      559.89      568.70     22.05 o 
   2   2   8      111.25      138.35     14.75 o 
   4   2   8       42.36       36.70     10.88 o 
   6   2   8      516.31      523.32     21.91 o 
   8   2   8       51.13       57.27     20.90 o 
  10   2   8      128.92      101.21     23.33 o 
  12   2   8      128.29       87.13     22.26 o 
  14   2   8       32.60       28.15     17.83 o 
 -19   3   8      187.98      222.97     44.03 o 
 -17   3   8      167.96      203.99     28.61 o 
 -15   3   8      417.55      366.75     59.39 o 
 -13   3   8      194.04      167.93     17.05 o 
 -11   3   8      641.93      680.37     29.83 o 
  -9   3   8     1474.16     1481.65     65.44 o 
  -7   3   8      224.84      224.47     23.68 o 
  -5   3   8      745.87      755.13     36.45 o 
  -3   3   8      223.57      232.26     24.06 o 
  -1   3   8      205.92      213.05     17.89 o 
   1   3   8      462.27      435.60     23.26 o 
   3   3   8      104.74      101.97     13.89 o 
   5   3   8      278.74      298.83     19.55 o 
   7   3   8      435.95      452.79     27.61 o 
   9   3   8      286.27      336.57     37.57 o 
  11   3   8      407.76      482.42     39.68 o 
 -14   4   8      238.33      233.13     30.81 o 
 -12   4   8      515.35      550.69     40.30 o 
 -10   4   8      158.45      186.34     27.63 o 
  -8   4   8      445.27      458.94     35.71 o 
  -6   4   8      242.52      273.88     45.88 o 
  -4   4   8      264.39      300.15     30.74 o 
  -2   4   8      200.99      212.76     27.34 o 
   0   4   8       12.03       22.80     17.19 o 
   2   4   8      316.85      302.54     24.87 o 
   4   4   8      361.25      352.85     26.04 o 
   6   4   8      113.18      199.11     49.54 o 
   8   4   8      371.25      406.29     38.25 o 
  -7   5   8      122.70      137.43     58.55 o 
  -5   5   8      169.18      198.73     32.01 o 
  -3   5   8       19.27       -5.44     56.13 o 
  -1   5   8        2.71       14.37     23.95 o 
   1   5   8      248.20      282.41     39.84 o 
 -21   1   9        3.36       25.07     22.99 o 
 -19   1   9      302.17      369.94     76.53 o 
 -17   1   9       55.30       76.03     18.98 o 
 -15   1   9      235.83      326.07     32.38 o 
 -13   1   9      788.89      833.98     54.16 o 
 -11   1   9      318.29      285.76     37.28 o 
  -9   1   9      196.27      193.65     23.34 o 
  -7   1   9      756.84      737.48     35.66 o 
  -5   1   9     1053.37     1073.35     41.72 o 
  -3   1   9     1035.92     1052.62     30.00 o 
  -1   1   9        4.59      -15.98     10.66 o 
   1   1   9     3541.78     3497.16    103.07 o 
   3   1   9      309.83      322.32     34.24 o 
   5   1   9      909.06      931.00     27.78 o 
   7   1   9      470.23      466.19     26.64 o 
   9   1   9      203.39      178.99     26.28 o 
  11   1   9      445.51      501.00     38.94 o 
  13   1   9      264.92      271.57     34.34 o 
 -20   2   9       35.14      107.11     26.49 o 
 -18   2   9      246.85      265.99     24.99 o 
 -16   2   9      456.39      541.24     39.02 o 
 -14   2   9      677.64      722.12     92.64 o 
 -12   2   9      223.37      196.53     25.07 o 
 -10   2   9     1174.20     1163.73     63.16 o 
  -8   2   9     1416.93     1450.15     47.80 o 
  -6   2   9     1733.42     1730.39     45.54 o 
  -4   2   9      206.19      221.10     29.01 o 
  -2   2   9     2143.46     2037.27     50.21 o 
   0   2   9     1059.34     1087.42     39.16 o 
   2   2   9      161.52      213.15     24.91 o 
   4   2   9     1173.14     1195.54     31.75 o 
   6   2   9      668.26      701.61     26.03 o 
   8   2   9      275.95      301.86     33.94 o 
  10   2   9      216.33      189.04     22.37 o 
  12   2   9      404.53      417.37     31.25 o 
 -17   3   9      106.94      215.57     44.64 o 
 -15   3   9      255.32      262.25     30.36 o 
 -13   3   9      121.80      199.31     38.94 o 
 -11   3   9      307.99      343.05     29.50 o 
  -9   3   9      314.50      380.82     28.99 o 
  -7   3   9     1040.57     1001.06    130.66 o 
  -5   3   9      906.63      854.05     38.97 o 
  -3   3   9      480.28      457.80     31.41 o 
  -1   3   9      201.09      175.76     22.86 o 
   1   3   9      189.55      214.82     24.80 o 
   3   3   9      276.10      250.61     22.15 o 
   5   3   9       19.26       16.05     19.20 o 
   7   3   9      286.11      276.21     29.92 o 
   9   3   9      134.14      142.67     21.92 o 
 -14   4   9      136.05      207.22     44.27 o 
 -12   4   9       11.16       -1.79     22.98 o 
 -10   4   9       20.21       32.58     24.56 o 
  -8   4   9       59.42       54.38     20.78 o 
  -6   4   9       88.87       85.98     22.72 o 
  -4   4   9       53.00       47.41     19.73 o 
  -2   4   9       50.15       65.65     21.36 o 
   0   4   9        9.41       22.78     26.53 o 
   2   4   9        2.49       19.25     17.74 o 
   4   4   9        3.59       -8.30     16.92 o 
   6   4   9       13.82       62.51     33.92 o 
 -20   0  10       91.92       93.57     39.68 o 
 -18   0  10      156.21      188.23     27.89 o 
 -16   0  10      824.23      852.83     66.79 o 
 -14   0  10      256.09      302.18     40.88 o 
 -12   0  10      359.06      328.46     41.53 o 
 -10   0  10     1450.01     1300.28     67.04 o 
  -8   0  10      944.61      924.68     56.87 o 
  -6   0  10      245.52      231.29     34.17 o 
  -4   0  10     1109.96      980.14     57.31 o 
  -2   0  10     3074.94     3000.43     96.19 o 
   0   0  10     2091.06     1909.60     75.98 o 
   2   0  10      943.76     1020.01     56.84 o 
   4   0  10     3803.04     3895.08     80.48 o 
   6   0  10       34.13        3.64     20.55 o 
   8   0  10      159.69      171.79     36.69 o 
  10   0  10      515.58      526.35     58.11 o 
  12   0  10      761.22      761.27     68.27 o 
 -21   1  10      156.29      200.66     33.22 o 
 -19   1  10      240.92      262.97     34.20 o 
 -17   1  10        8.71        3.76     17.70 o 
 -15   1  10      346.33      362.55     32.40 o 
 -13   1  10      354.51      315.30     40.27 o 
 -11   1  10      676.92      756.28     53.89 o 
  -9   1  10      560.12      563.04     35.66 o 
  -7   1  10      499.87      469.13     36.94 o 
  -5   1  10     1275.05     1417.51     71.26 o 
  -3   1  10     1663.62     1565.83     71.17 o 
  -1   1  10       90.72      114.92     27.17 o 
   1   1  10     1681.17     1544.35     69.60 o 
   3   1  10       88.54      101.46     18.33 o 
   5   1  10       72.42       76.26     13.64 o 
   7   1  10      217.17      224.73     22.07 o 
   9   1  10      101.73      113.04     20.42 o 
  11   1  10       12.25       12.64     20.04 o 
 -20   2  10       49.21       91.83     27.20 o 
 -18   2  10      130.51      157.78     22.83 o 
 -16   2  10       34.95        9.65     15.62 o 
 -14   2  10      273.74      291.87     30.03 o 
 -12   2  10      655.65      732.49     59.40 o 
 -10   2  10      150.98      120.06     30.84 o 
  -8   2  10      848.72      771.41     55.89 o 
  -6   2  10      570.28      562.89     48.80 o 
  -4   2  10      100.71      120.83     29.79 o 
  -2   2  10      246.07      202.33     34.60 o 
   0   2  10       76.32       75.85     17.24 o 
   2   2  10       22.15       20.18     14.94 o 
   4   2  10      206.74      221.62     17.81 o 
   6   2  10      171.65      209.38     26.89 o 
   8   2  10      487.23      484.04     29.85 o 
  10   2  10       44.57       47.28     17.57 o 
 -17   3  10      195.89      223.51     31.85 o 
 -15   3  10      224.72      216.35     37.43 o 
 -13   3  10      391.80      418.51     49.57 o 
 -11   3  10      740.83      717.92     61.03 o 
  -9   3  10      177.58      157.99     36.45 o 
  -7   3  10      744.71      656.30     58.32 o 
  -5   3  10      418.75      385.09     47.45 o 
  -3   3  10      370.00      403.04     40.11 o 
  -1   3  10      318.78      286.39     32.61 o 
   1   3  10      211.46      233.41     26.31 o 
   3   3  10      735.52      755.58     33.88 o 
   5   3  10      191.96      195.55     27.99 o 
   7   3  10      458.00      466.25     37.16 o 
   9   3  10      474.97      444.62     78.43 o 
 -12   4  10       97.66      131.28     39.10 o 
 -10   4  10      472.14      480.78     57.64 o 
  -8   4  10      554.88      530.66     59.18 o 
  -6   4  10       99.17      131.19     38.27 o 
  -4   4  10      461.39      455.40     36.31 o 
  -2   4  10      736.82      834.20     58.35 o 
   0   4  10      194.27      203.05     28.05 o 
   2   4  10      340.22      329.64     33.45 o 
   4   4  10      367.02      385.84     37.00 o 
 -19   1  11      382.87      477.49     74.25 o 
 -17   1  11      361.03      373.75     48.44 o 
 -15   1  11      171.38      180.70     37.16 o 
 -13   1  11      150.85      154.82     33.77 o 
 -11   1  11     1013.18      995.11     63.16 o 
  -9   1  11       93.82      101.53     21.44 o 
  -7   1  11      682.89      571.14     36.48 o 
  -5   1  11      211.36      183.01     34.04 o 
  -3   1  11      489.83      430.81     44.80 o 
  -1   1  11      349.33      288.59     38.51 o 
   1   1  11      916.22      856.19     56.60 o 
   3   1  11      289.73      237.60     36.11 o 
   5   1  11       97.03       85.51     22.74 o 
   7   1  11      858.21      959.44     49.86 o 
   9   1  11       44.74       51.89     23.30 o 
  11   1  11      171.89      125.27     29.25 o 
 -18   2  11      497.41      560.76     34.63 o 
 -16   2  11       81.93       77.81     20.49 o 
 -14   2  11      467.46      518.62     39.07 o 
 -12   2  11      544.49      670.69     58.29 o 
 -10   2  11      212.44      239.70     39.62 o 
  -8   2  11     1364.90     1356.26     75.27 o 
  -6   2  11      181.26      124.10     35.34 o 
  -4   2  11      188.13      153.62     35.77 o 
  -2   2  11      734.51      736.87     57.86 o 
   0   2  11      309.35      370.91     43.90 o 
   2   2  11      263.76      275.49     69.58 o 
   4   2  11      530.05      557.89    145.04 o 
   6   2  11      246.66      175.49     48.80 o 
   8   2  11      183.53      250.26     41.95 o 
 -15   3  11      101.43      144.50     30.68 o 
 -13   3  11      217.38      224.85     41.13 o 
 -11   3  11      242.44      192.22     39.81 o 
  -9   3  11       82.51       46.58     27.27 o 
  -7   3  11       37.71       36.48     27.27 o 
  -5   3  11      760.12      753.66     62.27 o 
  -3   3  11       86.51       67.35     31.24 o 
  -1   3  11       31.29        7.09     24.74 o 
   1   3  11      243.75      252.08     41.28 o 
   3   3  11       85.44      127.05     25.74 o 
   5   3  11      106.88      157.13     38.27 o 
   7   3  11      226.21      204.02     42.79 o 
 -10   4  11       47.93       75.14     34.81 o 
  -8   4  11       71.86       22.40     29.18 o 
  -6   4  11       63.87       45.20     33.18 o 
  -4   4  11      285.35      264.25     48.99 o 
  -2   4  11       21.68       17.56     26.87 o 
   0   4  11      340.72      366.05     52.87 o 
 -18   0  12      469.12      521.54     42.12 o 
 -16   0  12      781.79      780.80     63.84 o 
 -14   0  12     1095.11     1155.26     73.91 o 
 -12   0  12      961.70      936.64     66.70 o 
 -10   0  12        9.37       15.07     21.97 o 
  -8   0  12     2480.25     2350.23     97.14 o 
  -6   0  12       95.05      134.61     34.44 o 
  -4   0  12      706.06      694.32     56.66 o 
  -2   0  12      280.75      333.20     43.13 o 
   0   0  12     2079.96     2080.71     88.55 o 
   2   0  12      566.55      577.55     52.01 o 
   4   0  12     2518.39     2688.68    163.58 o 
   6   0  12      160.07      178.36     42.49 o 
   8   0  12      247.18      215.51     44.24 o 
 -19   1  12       96.09      129.12     31.84 o 
 -17   1  12      186.80      215.76     27.21 o 
 -15   1  12      534.96      566.37     56.10 o 
 -13   1  12      114.11      110.30     33.89 o 
 -11   1  12      671.56      518.77     53.33 o 
  -9   1  12      113.33      108.54     31.46 o 
  -7   1  12       33.85       34.69     24.80 o 
  -5   1  12      228.61      214.09     37.00 o 
  -3   1  12       23.70       31.27     24.96 o 
  -1   1  12        7.32       29.36     23.66 o 
   1   1  12      210.66      154.45     34.85 o 
   3   1  12      411.15      438.07     35.29 o 
   5   1  12      651.90      783.16     47.08 o 
   7   1  12      444.79      490.95     41.56 o 
   9   1  12      253.41      287.89     36.01 o 
 -16   2  12       41.50        1.69     36.99 o 
 -14   2  12       28.54       22.28     27.14 o 
 -12   2  12       13.19       -8.63     20.92 o 
 -10   2  12       15.93       19.47     25.63 o 
  -8   2  12      107.98      139.07     35.99 o 
  -6   2  12      542.35      451.02     52.31 o 
  -4   2  12      170.13      188.89     39.44 o 
  -2   2  12       53.33       51.61     28.44 o 
   0   2  12       87.61      124.10     33.80 o 
   2   2  12       13.48        6.29     11.49 o 
   4   2  12       46.45       41.87     18.41 o 
   6   2  12      162.20      172.16     28.84 o 
 -13   3  12       20.57       40.48     27.57 o 
 -11   3  12       31.91       -2.50     22.68 o 
  -9   3  12      952.12      933.68     68.46 o 
  -7   3  12      143.43      126.29     36.45 o 
  -5   3  12      608.76      518.80     55.15 o 
  -3   3  12      517.51      516.24     55.58 o 
  -1   3  12      263.22      309.33     46.24 o 
   1   3  12      159.26      156.63     39.22 o 
   3   3  12      482.70      464.61     64.90 o 
 -17   1  13      111.47       74.46     26.84 o 
 -15   1  13      130.62      193.91     41.16 o 
 -13   1  13      171.15      179.25     40.11 o 
 -11   1  13      498.32      496.06     53.76 o 
  -9   1  13      388.15      322.61     45.81 o 
  -7   1  13        3.69      -10.01     22.15 o 
  -5   1  13      847.94      821.96     65.04 o 
  -3   1  13      553.63      539.16     54.41 o 
  -1   1  13      507.19      544.00     53.27 o 
   1   1  13      278.65      236.71     40.79 o 
   3   1  13      709.14      801.19     46.40 o 
   5   1  13      243.82      250.83     33.85 o 
 -16   2  13      195.07      253.27     54.32 o 
 -14   2  13      205.42      333.17     50.13 o 
 -12   2  13      279.53      346.27     50.40 o 
 -10   2  13      181.91      189.94     40.58 o 
  -8   2  13      230.42      159.22     39.56 o 
  -6   2  13      753.60      829.54     67.38 o 
  -4   2  13      122.09      172.53     38.33 o 
  -2   2  13      740.39      676.48     60.48 o 
   0   2  13      617.66      622.13     56.66 o 
   2   2  13      301.84      315.23     31.65 o 
   4   2  13      177.20      258.45     45.78 o 
 -11   3  13      161.96      193.51     44.21 o 
  -9   3  13       79.12       90.80     34.94 o 
  -7   3  13       97.10       62.88     34.44 o 
  -5   3  13      231.13      275.22     50.68 o 
  -3   3  13       88.90      104.47     37.28 o 
  -1   3  13        0.16       23.54     26.28 o 
   1   3  13      418.61      509.43     58.85 o 
 -16   0  14      194.25      150.78     40.76 o 
 -14   0  14      234.97      229.87     44.74 o 
 -12   0  14      103.72      125.70     37.65 o 
 -10   0  14      125.17      217.64     42.39 o 
  -8   0  14      929.13      915.66     68.77 o 
  -6   0  14      275.66      283.97     45.63 o 
  -4   0  14       73.43       71.79     30.47 o 
  -2   0  14      710.47      674.69     62.14 o 
   0   0  14      777.18      699.56     62.48 o 
   2   0  14      628.02      635.57     61.13 o 
   4   0  14      393.34      490.70     62.54 o 
 -15   1  14      160.77      199.06     43.04 o 
 -13   1  14      137.91      206.58     43.01 o 
 -11   1  14      131.07      192.99     41.90 o 
  -9   1  14      131.88      197.15     41.96 o 
  -7   1  14      255.53      313.55     47.20 o 
  -5   1  14      330.99      231.38     42.61 o 
  -3   1  14      579.72      639.36     61.31 o 
  -1   1  14       67.16      117.97     35.65 o 
   1   1  14      563.88      561.66     58.20 o 
   3   1  14      303.91      337.09     39.25 o 
 -12   2  14      216.29      280.64     49.08 o 
 -10   2  14      104.16      123.67     37.77 o 
  -8   2  14      209.16      110.61     38.30 o 
  -6   2  14       12.36       22.71     26.93 o 
  -4   2  14      107.35       92.89     33.55 o 
  -2   2  14       88.09      136.15     38.63 o 
   0   2  14       36.75       59.68     31.76 o 
 -13   1  15        9.88       10.72     26.13 o 
 -11   1  15      299.36      340.32     52.31 o 
  -9   1  15      142.93      189.23     43.19 o 
  -7   1  15       50.16       28.62     30.56 o 
  -5   1  15      423.88      418.88     56.29 o 
  -3   1  15       75.01      109.80     36.94 o 
  -1   1  15      119.39      113.93     40.08 o 
  -8   2  15      164.77      144.43     40.95 o 
  -6   2  15      511.31      497.76     58.94 o 
                                                 
